# Supplementary material for: Effect of electroacupuncture on hippocampal protein lactylation in a rat model of vascular dementia
Source: Front Neurol. 2025 Sep 2;16:1629474. doi: 10.3389/fneur.2025.1629474 (PMC12439496; doi:10.3389/fneur.2025.1629474)
Supplement: Supplementary file 5 [file Table_1.xlsx]

## Sheet: Sheet1
Protein accession	Position	Amino acid	Protein description	Gene name	Modified sequence	Localization probability	Subcellular localization	KEGG KO No.	KEGG Gene	KEGG pathway	Biological Process	Cellular Component	Molecular Function	Pfam ID	Domain description	COG/KOG category	COG/KOG NO.	COG/KOG description	WikiPathways	externalDetailsURL	Reactome pathway	Reactome link
A0A096MIX2	27	K	RNA helicase OS=Rattus norvegicus OX=10116 GN=Ddx17 PE=3 SV=2	Ddx17	_K[Lac (K)]FGNPGER_	1	nucleus	K13178	DDX17; ATP-dependent RNA helicase DDX17 [EC:3.6.4.13]		GO:0000375 RNA splicing, via transesterification reactions; GO:0000377 RNA splicing, via transesterification reactions with bulged adenosine as nucleophile; GO:0000380 alternative mRNA splicing, via spliceosome; GO:0000381 regulation of alternative mRNA splicing, via spliceosome; GO:0000398 mRNA splicing, via spliceosome; GO:0001837 epithelial to mesenchymal transition; GO:0002376 immune system p…	GO:0005622 intracellular anatomical structure; GO:0005634 nucleus; GO:0005654 nucleoplasm; GO:0005694 chromosome; GO:0005700 polytene chromosome; GO:0005703 polytene chromosome puff; GO:0005730 nucleolus; GO:0005737 cytoplasm; GO:0016604 nuclear body; GO:0016607 nuclear speck; GO:0031974 membrane-enclosed lumen; GO:0031981 nuclear lumen; GO:0043226 organelle; GO:0043227 membrane-bounded organelle…	GO:0003676 nucleic acid binding; GO:0003712 transcription coregulator activity; GO:0003713 transcription coactivator activity; GO:0003723 RNA binding; GO:0003724 RNA helicase activity; GO:0003729 mRNA binding; GO:0003824 catalytic activity; GO:0004386 helicase activity; GO:0005488 binding; GO:0005515 protein binding; GO:0008186 ATP-dependent activity, acting on RNA; GO:0016462 pyrophosphatase act…	PF00270; PF00271	PF00270 DEAD/DEAH box helicase; PF00271 Helicase conserved C-terminal domain	A	KOG0331	ATP-dependent RNA helicase
A0A096MJ42	74	K	Disks large homolog 3 OS=Rattus norvegicus OX=10116 GN=Dlg3 PE=1 SV=1	Dlg3	_AK[Lac (K)]LIPTGR_	1	cytoplasm,nucleus	K21098	DLG3; discs large protein 3	map04390 Hippo signaling pathway; map04530 Tight junction; map05165 Human papillomavirus infection	GO:0000075 cell cycle checkpoint signaling; GO:0000122 negative regulation of transcription by RNA polymerase II; GO:0000226 microtubule cytoskeleton organization; GO:0000278 mitotic cell cycle; GO:0001736 establishment of planar polarity; GO:0001738 morphogenesis of a polarized epithelium; GO:0001932 regulation of protein phosphorylation; GO:0001933 negative regulation of protein phosphorylation…	GO:0001772 immunological synapse; GO:0005622 intracellular anatomical structure; GO:0005634 nucleus; GO:0005737 cytoplasm; GO:0005783 endoplasmic reticulum; GO:0005794 Golgi apparatus; GO:0005829 cytosol; GO:0005856 cytoskeleton; GO:0005874 microtubule; GO:0005886 plasma membrane; GO:0005887 integral component of plasma membrane; GO:0005911 cell-cell junction; GO:0005912 adherens junction; GO:000…	GO:0003824 catalytic activity; GO:0004385 guanylate kinase activity; GO:0004721 phosphoprotein phosphatase activity; GO:0005102 signaling receptor binding; GO:0005215 transporter activity; GO:0005216 ion channel activity; GO:0005488 binding; GO:0005515 protein binding; GO:0008022 protein C-terminus binding; GO:0008092 cytoskeletal protein binding; GO:0015075 ion transmembrane transporter activity…	PF00595; PF10600; PF00018; PF00625	PF00595 PDZ domain; PF10600 PDZ-associated domain of NMDA receptors; PF00018 SH3 domain; PF00625 Guanylate kinase	F	KOG0708	Membrane-associated guanylate kinase MAGUK (contains PDZ, SH3, HOOK and GUK domains)
A0A096MJ42	476	K	Disks large homolog 3 OS=Rattus norvegicus OX=10116 GN=Dlg3 PE=1 SV=1	Dlg3	_FESK[Lac (K)]IHDLR_	1	cytoplasm,nucleus	K21098	DLG3; discs large protein 3	map04390 Hippo signaling pathway; map04530 Tight junction; map05165 Human papillomavirus infection	GO:0000075 cell cycle checkpoint signaling; GO:0000122 negative regulation of transcription by RNA polymerase II; GO:0000226 microtubule cytoskeleton organization; GO:0000278 mitotic cell cycle; GO:0001736 establishment of planar polarity; GO:0001738 morphogenesis of a polarized epithelium; GO:0001932 regulation of protein phosphorylation; GO:0001933 negative regulation of protein phosphorylation…	GO:0001772 immunological synapse; GO:0005622 intracellular anatomical structure; GO:0005634 nucleus; GO:0005737 cytoplasm; GO:0005783 endoplasmic reticulum; GO:0005794 Golgi apparatus; GO:0005829 cytosol; GO:0005856 cytoskeleton; GO:0005874 microtubule; GO:0005886 plasma membrane; GO:0005887 integral component of plasma membrane; GO:0005911 cell-cell junction; GO:0005912 adherens junction; GO:000…	GO:0003824 catalytic activity; GO:0004385 guanylate kinase activity; GO:0004721 phosphoprotein phosphatase activity; GO:0005102 signaling receptor binding; GO:0005215 transporter activity; GO:0005216 ion channel activity; GO:0005488 binding; GO:0005515 protein binding; GO:0008022 protein C-terminus binding; GO:0008092 cytoskeletal protein binding; GO:0015075 ion transmembrane transporter activity…	PF00595; PF10600; PF00018; PF00625	PF00595 PDZ domain; PF10600 PDZ-associated domain of NMDA receptors; PF00018 SH3 domain; PF00625 Guanylate kinase	F	KOG0708	Membrane-associated guanylate kinase MAGUK (contains PDZ, SH3, HOOK and GUK domains)
A0A096MJ61	100	K	Vacuolar protein-sorting-associated protein 25 OS=Rattus norvegicus OX=10116 GN=Vps25 PE=1 SV=2	Vps25	_GNLEWLDK[Lac (K)]NK_	1	cytoplasm	K12189	VPS25, EAP20; ESCRT-II complex subunit VPS25	map04144 Endocytosis	GO:0000003 reproduction; GO:0000578 embryonic axis specification; GO:0001894 tissue homeostasis; GO:0001932 regulation of protein phosphorylation; GO:0001933 negative regulation of protein phosphorylation; GO:0002009 morphogenesis of an epithelium; GO:0002165 instar larval or pupal development; GO:0003002 regionalization; GO:0003006 developmental process involved in reproduction; GO:0006403 RNA l…	GO:0000814 ESCRT II complex; GO:0005622 intracellular anatomical structure; GO:0005634 nucleus; GO:0005654 nucleoplasm; GO:0005737 cytoplasm; GO:0005768 endosome; GO:0005829 cytosol; GO:0010008 endosome membrane; GO:0012505 endomembrane system; GO:0016020 membrane; GO:0031090 organelle membrane; GO:0031410 cytoplasmic vesicle; GO:0031974 membrane-enclosed lumen; GO:0031981 nuclear lumen; GO:00319…	GO:0005198 structural molecule activity; GO:0005488 binding; GO:0005515 protein binding; GO:0042802 identical protein binding; GO:0042803 protein homodimerization activity; GO:0046983 protein dimerization activity; GO:0047485 protein N-terminus binding;			S	KOG4068	Uncharacterized conserved protein
A0A096MJ69	101	K	Lymphocyte antigen 6 family member H OS=Rattus norvegicus OX=10116 GN=Ly6h PE=4 SV=1	Ly6h	_MC[Carbamidomethyl (C)]ASSC[Carbamidomethyl (C)]DFVK[Lac (K)]R_	1	mitochondria	K06846	LY6D_E_F_G6_H; lymphocyte antigen 6 complex locus protein D/E/F/G6/H		GO:0007154 cell communication; GO:0007165 signal transduction; GO:0007275 multicellular organism development; GO:0007399 nervous system development; GO:0009653 anatomical structure morphogenesis; GO:0009719 response to endogenous stimulus; GO:0009725 response to hormone; GO:0009887 animal organ morphogenesis; GO:0009966 regulation of signal transduction; GO:0009968 negative regulation of signal t…	GO:0005576 extracellular region; GO:0005886 plasma membrane; GO:0016020 membrane; GO:0071944 cell periphery;	GO:0005102 signaling receptor binding; GO:0005488 binding; GO:0005515 protein binding; GO:0030545 signaling receptor regulator activity; GO:0030547 signaling receptor inhibitor activity; GO:0030548 acetylcholine receptor regulator activity; GO:0030550 acetylcholine receptor inhibitor activity; GO:0033130 acetylcholine receptor binding; GO:0098772 molecular function regulator; GO:0099602 neurotran…	PF00021	PF00021 u-PAR/Ly-6 domain
A0A096MJ84	23	K	Protein-serine/threonine kinase OS=Rattus norvegicus OX=10116 GN=Pdk3 PE=3 SV=1	Pdk3	_DNAC[Carbamidomethyl (C)]EK[Lac (K)]TSYMFLR_	1	cytoplasm	K00898	PDK2_3_4; pyruvate dehydrogenase kinase 2/3/4 [EC:2.7.11.2]	map05415 Diabetic cardiomyopathy	GO:0001101 response to acid chemical; GO:0001666 response to hypoxia; GO:0001678 cellular glucose homeostasis; GO:0006082 organic acid metabolic process; GO:0006084 acetyl-CoA metabolic process; GO:0006085 acetyl-CoA biosynthetic process; GO:0006086 acetyl-CoA biosynthetic process from pyruvate; GO:0006090 pyruvate metabolic process; GO:0006109 regulation of carbohydrate metabolic process; GO:000…	GO:0005622 intracellular anatomical structure; GO:0005634 nucleus; GO:0005730 nucleolus; GO:0005737 cytoplasm; GO:0005739 mitochondrion; GO:0005759 mitochondrial matrix; GO:0005967 mitochondrial pyruvate dehydrogenase complex; GO:0031974 membrane-enclosed lumen; GO:0031981 nuclear lumen; GO:0032991 protein-containing complex; GO:0043226 organelle; GO:0043227 membrane-bounded organelle; GO:0043228…	GO:0000166 nucleotide binding; GO:0003824 catalytic activity; GO:0004672 protein kinase activity; GO:0004674 protein serine/threonine kinase activity; GO:0004740 pyruvate dehydrogenase (acetyl-transferring) kinase activity; GO:0005488 binding; GO:0005515 protein binding; GO:0005524 ATP binding; GO:0016301 kinase activity; GO:0016740 transferase activity; GO:0016772 transferase activity, transferr…	PF02518	PF02518 Histidine kinase-, DNA gyrase B-, and HSP90-like ATPase	T	KOG0787	Dehydrogenase kinase
A0A096MJN4	155	K	Septin-4 OS=Rattus norvegicus OX=10116 GN=Septin4 PE=1 SV=1	Septin4	_K[Lac (K)]LLGAEER_	1	cytoplasm	K16943	SEPT4; septin 4	map04210 Apoptosis; map04215 Apoptosis - multiple species	GO:0000003 reproduction; GO:0000278 mitotic cell cycle; GO:0000281 mitotic cytokinesis; GO:0000910 cytokinesis; GO:0003006 developmental process involved in reproduction; GO:0006915 apoptotic process; GO:0006996 organelle organization; GO:0007005 mitochondrion organization; GO:0007049 cell cycle; GO:0007275 multicellular organism development; GO:0007276 gamete generation; GO:0007281 germ cell dev…	GO:0005622 intracellular anatomical structure; GO:0005634 nucleus; GO:0005654 nucleoplasm; GO:0005737 cytoplasm; GO:0005739 mitochondrion; GO:0005856 cytoskeleton; GO:0005929 cilium; GO:0005938 cell cortex; GO:0005940 septin ring; GO:0031105 septin complex; GO:0031514 motile cilium; GO:0031974 membrane-enclosed lumen; GO:0031981 nuclear lumen; GO:0032156 septin cytoskeleton; GO:0032991 protein-co…	GO:0000166 nucleotide binding; GO:0000287 magnesium ion binding; GO:0001882 nucleoside binding; GO:0001883 purine nucleoside binding; GO:0003824 catalytic activity; GO:0003924 GTPase activity; GO:0005198 structural molecule activity; GO:0005488 binding; GO:0005515 protein binding; GO:0005525 GTP binding; GO:0016462 pyrophosphatase activity; GO:0016787 hydrolase activity; GO:0016817 hydrolase acti…	PF00735	PF00735 Septin	DZU	KOG2655	Septin family protein (P-loop GTPase)			R-RNO-109581 Apoptosis;R-RNO-109606 Intrinsic Pathway for Apoptosis;R-RNO-111457 Release of apoptotic factors from the mitochondria;R-RNO-111469 SMAC, XIAP-regulated apoptotic response;R-RNO-111471 Apoptotic factor-mediated response;R-RNO-5357801 Programmed Cell Death	https://reactome.org/PathwayBrowser/#/R-RNO-109581;https://reactome.org/PathwayBrowser/#/R-RNO-109606;https://reactome.org/PathwayBrowser/#/R-RNO-111457;https://reactome.org/PathwayBrowser/#/R-RNO-111469;https://reactome.org/PathwayBrowser/#/R-RNO-111471;https://reactome.org/PathwayBrowser/#/R-RNO-5357801
A0A096MJN4	179	K	Septin-4 OS=Rattus norvegicus OX=10116 GN=Septin4 PE=1 SV=1	Septin4	_HAVDIEEK[Lac (K)]GVR_	1	cytoplasm	K16943	SEPT4; septin 4	map04210 Apoptosis; map04215 Apoptosis - multiple species	GO:0000003 reproduction; GO:0000278 mitotic cell cycle; GO:0000281 mitotic cytokinesis; GO:0000910 cytokinesis; GO:0003006 developmental process involved in reproduction; GO:0006915 apoptotic process; GO:0006996 organelle organization; GO:0007005 mitochondrion organization; GO:0007049 cell cycle; GO:0007275 multicellular organism development; GO:0007276 gamete generation; GO:0007281 germ cell dev…	GO:0005622 intracellular anatomical structure; GO:0005634 nucleus; GO:0005654 nucleoplasm; GO:0005737 cytoplasm; GO:0005739 mitochondrion; GO:0005856 cytoskeleton; GO:0005929 cilium; GO:0005938 cell cortex; GO:0005940 septin ring; GO:0031105 septin complex; GO:0031514 motile cilium; GO:0031974 membrane-enclosed lumen; GO:0031981 nuclear lumen; GO:0032156 septin cytoskeleton; GO:0032991 protein-co…	GO:0000166 nucleotide binding; GO:0000287 magnesium ion binding; GO:0001882 nucleoside binding; GO:0001883 purine nucleoside binding; GO:0003824 catalytic activity; GO:0003924 GTPase activity; GO:0005198 structural molecule activity; GO:0005488 binding; GO:0005515 protein binding; GO:0005525 GTP binding; GO:0016462 pyrophosphatase activity; GO:0016787 hydrolase activity; GO:0016817 hydrolase acti…	PF00735	PF00735 Septin	DZU	KOG2655	Septin family protein (P-loop GTPase)			R-RNO-109581 Apoptosis;R-RNO-109606 Intrinsic Pathway for Apoptosis;R-RNO-111457 Release of apoptotic factors from the mitochondria;R-RNO-111469 SMAC, XIAP-regulated apoptotic response;R-RNO-111471 Apoptotic factor-mediated response;R-RNO-5357801 Programmed Cell Death	https://reactome.org/PathwayBrowser/#/R-RNO-109581;https://reactome.org/PathwayBrowser/#/R-RNO-109606;https://reactome.org/PathwayBrowser/#/R-RNO-111457;https://reactome.org/PathwayBrowser/#/R-RNO-111469;https://reactome.org/PathwayBrowser/#/R-RNO-111471;https://reactome.org/PathwayBrowser/#/R-RNO-5357801
A0A096MJT0	213	K	Calcyclin-binding protein OS=Rattus norvegicus OX=10116 GN=Cacybp PE=1 SV=2	Cacybp	_TINK[Lac (K)]AWVESR_	1	nucleus	K04507	CACYBP, SIP; calcyclin binding protein	map04310 Wnt signaling pathway	GO:0006275 regulation of DNA replication; GO:0007275 multicellular organism development; GO:0007507 heart development; GO:0007568 aging; GO:0009719 response to endogenous stimulus; GO:0009725 response to hormone; GO:0009888 tissue development; GO:0009889 regulation of biosynthetic process; GO:0009891 positive regulation of biosynthetic process; GO:0009893 positive regulation of metabolic process;…	GO:0000151 ubiquitin ligase complex; GO:0005622 intracellular anatomical structure; GO:0005634 nucleus; GO:0005635 nuclear envelope; GO:0005641 nuclear envelope lumen; GO:0005654 nucleoplasm; GO:0005737 cytoplasm; GO:0005829 cytosol; GO:0012505 endomembrane system; GO:0019005 SCF ubiquitin ligase complex; GO:0030877 beta-catenin destruction complex; GO:0031461 cullin-RING ubiquitin ligase complex…	GO:0005488 binding; GO:0005515 protein binding; GO:0019899 enzyme binding; GO:0019904 protein domain specific binding; GO:0031625 ubiquitin protein ligase binding; GO:0042802 identical protein binding; GO:0042803 protein homodimerization activity; GO:0044389 ubiquitin-like protein ligase binding; GO:0046983 protein dimerization activity;	PF09032; PF04969; PF05002	PF09032 Siah interacting protein, N terminal ; PF04969 CS domain; PF05002 SGS domain	T	KOG3260	Calcyclin-binding protein CacyBP
A0A096MJT3	657	K	Septin-4 OS=Rattus norvegicus OX=10116 GN=Septin4 PE=1 SV=2	Septin4	_K[Lac (K)]LLGAEER_	1	mitochondria	K16943	SEPT4; septin 4	map04210 Apoptosis; map04215 Apoptosis - multiple species				PF00735	PF00735 Septin	DZU	KOG2655	Septin family protein (P-loop GTPase)
A0A096MJT3	681	K	Septin-4 OS=Rattus norvegicus OX=10116 GN=Septin4 PE=1 SV=2	Septin4	_HAVDIEEK[Lac (K)]GVR_	1	mitochondria	K16943	SEPT4; septin 4	map04210 Apoptosis; map04215 Apoptosis - multiple species				PF00735	PF00735 Septin	DZU	KOG2655	Septin family protein (P-loop GTPase)
A0A096MJW0	174	K	Septin-4 OS=Rattus norvegicus OX=10116 GN=Septin4 PE=1 SV=2	Septin4	_K[Lac (K)]LLGAEER_	1	cytoplasm	K16943	SEPT4; septin 4	map04210 Apoptosis; map04215 Apoptosis - multiple species	GO:0000003 reproduction; GO:0000278 mitotic cell cycle; GO:0000281 mitotic cytokinesis; GO:0000910 cytokinesis; GO:0003006 developmental process involved in reproduction; GO:0006915 apoptotic process; GO:0006996 organelle organization; GO:0007005 mitochondrion organization; GO:0007049 cell cycle; GO:0007275 multicellular organism development; GO:0007276 gamete generation; GO:0007281 germ cell dev…	GO:0005622 intracellular anatomical structure; GO:0005634 nucleus; GO:0005654 nucleoplasm; GO:0005737 cytoplasm; GO:0005739 mitochondrion; GO:0005856 cytoskeleton; GO:0005929 cilium; GO:0005938 cell cortex; GO:0005940 septin ring; GO:0031105 septin complex; GO:0031514 motile cilium; GO:0031974 membrane-enclosed lumen; GO:0031981 nuclear lumen; GO:0032156 septin cytoskeleton; GO:0032991 protein-co…	GO:0000166 nucleotide binding; GO:0000287 magnesium ion binding; GO:0001882 nucleoside binding; GO:0001883 purine nucleoside binding; GO:0003824 catalytic activity; GO:0003924 GTPase activity; GO:0005198 structural molecule activity; GO:0005488 binding; GO:0005515 protein binding; GO:0005525 GTP binding; GO:0016462 pyrophosphatase activity; GO:0016787 hydrolase activity; GO:0016817 hydrolase acti…	PF00735	PF00735 Septin	DZU	KOG2655	Septin family protein (P-loop GTPase)
A0A096MJW0	198	K	Septin-4 OS=Rattus norvegicus OX=10116 GN=Septin4 PE=1 SV=2	Septin4	_HAVDIEEK[Lac (K)]GVR_	1	cytoplasm	K16943	SEPT4; septin 4	map04210 Apoptosis; map04215 Apoptosis - multiple species	GO:0000003 reproduction; GO:0000278 mitotic cell cycle; GO:0000281 mitotic cytokinesis; GO:0000910 cytokinesis; GO:0003006 developmental process involved in reproduction; GO:0006915 apoptotic process; GO:0006996 organelle organization; GO:0007005 mitochondrion organization; GO:0007049 cell cycle; GO:0007275 multicellular organism development; GO:0007276 gamete generation; GO:0007281 germ cell dev…	GO:0005622 intracellular anatomical structure; GO:0005634 nucleus; GO:0005654 nucleoplasm; GO:0005737 cytoplasm; GO:0005739 mitochondrion; GO:0005856 cytoskeleton; GO:0005929 cilium; GO:0005938 cell cortex; GO:0005940 septin ring; GO:0031105 septin complex; GO:0031514 motile cilium; GO:0031974 membrane-enclosed lumen; GO:0031981 nuclear lumen; GO:0032156 septin cytoskeleton; GO:0032991 protein-co…	GO:0000166 nucleotide binding; GO:0000287 magnesium ion binding; GO:0001882 nucleoside binding; GO:0001883 purine nucleoside binding; GO:0003824 catalytic activity; GO:0003924 GTPase activity; GO:0005198 structural molecule activity; GO:0005488 binding; GO:0005515 protein binding; GO:0005525 GTP binding; GO:0016462 pyrophosphatase activity; GO:0016787 hydrolase activity; GO:0016817 hydrolase acti…	PF00735	PF00735 Septin	DZU	KOG2655	Septin family protein (P-loop GTPase)
A0A096MK68	133	K	ATP synthase subunit b OS=Rattus norvegicus OX=10116 GN=Atp5pb PE=1 SV=2	Atp5pb	_LNEEK[Lac (K)]IAQLEEIK_	1	cytoplasm	K02127	ATPeF0B, ATP5F1, ATP4; F-type H+-transporting ATPase subunit b	map00190 Oxidative phosphorylation; map01100 Metabolic pathways; map04714 Thermogenesis; map05010 Alzheimer disease; map05012 Parkinson disease; map05014 Amyotrophic lateral sclerosis; map05016 Huntington disease; map05020 Prion disease; map05022 Pathways of neurodegeneration - multiple diseases; map05208 Chemical carcinogenesis - reactive oxygen species; map05415 Diabetic cardiomyopathy	GO:0006091 generation of precursor metabolites and energy; GO:0006119 oxidative phosphorylation; GO:0006139 nucleobase-containing compound metabolic process; GO:0006163 purine nucleotide metabolic process; GO:0006164 purine nucleotide biosynthetic process; GO:0006725 cellular aromatic compound metabolic process; GO:0006753 nucleoside phosphate metabolic process; GO:0006754 ATP biosynthetic proces…	GO:0000276 mitochondrial proton-transporting ATP synthase complex, coupling factor F(o); GO:0005622 intracellular anatomical structure; GO:0005634 nucleus; GO:0005654 nucleoplasm; GO:0005737 cytoplasm; GO:0005739 mitochondrion; GO:0005740 mitochondrial envelope; GO:0005743 mitochondrial inner membrane; GO:0005753 mitochondrial proton-transporting ATP synthase complex; GO:0005759 mitochondrial mat…	GO:0005215 transporter activity; GO:0022857 transmembrane transporter activity;			C	KOG3976	Mitochondrial F1F0-ATP synthase, subunit b/ATP4
A0A096MK68	141	K	ATP synthase subunit b OS=Rattus norvegicus OX=10116 GN=Atp5pb PE=1 SV=2	Atp5pb	_IAQLEEIK[Lac (K)]QSSMK_	1	cytoplasm	K02127	ATPeF0B, ATP5F1, ATP4; F-type H+-transporting ATPase subunit b	map00190 Oxidative phosphorylation; map01100 Metabolic pathways; map04714 Thermogenesis; map05010 Alzheimer disease; map05012 Parkinson disease; map05014 Amyotrophic lateral sclerosis; map05016 Huntington disease; map05020 Prion disease; map05022 Pathways of neurodegeneration - multiple diseases; map05208 Chemical carcinogenesis - reactive oxygen species; map05415 Diabetic cardiomyopathy	GO:0006091 generation of precursor metabolites and energy; GO:0006119 oxidative phosphorylation; GO:0006139 nucleobase-containing compound metabolic process; GO:0006163 purine nucleotide metabolic process; GO:0006164 purine nucleotide biosynthetic process; GO:0006725 cellular aromatic compound metabolic process; GO:0006753 nucleoside phosphate metabolic process; GO:0006754 ATP biosynthetic proces…	GO:0000276 mitochondrial proton-transporting ATP synthase complex, coupling factor F(o); GO:0005622 intracellular anatomical structure; GO:0005634 nucleus; GO:0005654 nucleoplasm; GO:0005737 cytoplasm; GO:0005739 mitochondrion; GO:0005740 mitochondrial envelope; GO:0005743 mitochondrial inner membrane; GO:0005753 mitochondrial proton-transporting ATP synthase complex; GO:0005759 mitochondrial mat…	GO:0005215 transporter activity; GO:0022857 transmembrane transporter activity;			C	KOG3976	Mitochondrial F1F0-ATP synthase, subunit b/ATP4
A0A096MK68	146	K	ATP synthase subunit b OS=Rattus norvegicus OX=10116 GN=Atp5pb PE=1 SV=2	Atp5pb	_QSSMK[Lac (K)]QIQDAINR_	1	cytoplasm	K02127	ATPeF0B, ATP5F1, ATP4; F-type H+-transporting ATPase subunit b	map00190 Oxidative phosphorylation; map01100 Metabolic pathways; map04714 Thermogenesis; map05010 Alzheimer disease; map05012 Parkinson disease; map05014 Amyotrophic lateral sclerosis; map05016 Huntington disease; map05020 Prion disease; map05022 Pathways of neurodegeneration - multiple diseases; map05208 Chemical carcinogenesis - reactive oxygen species; map05415 Diabetic cardiomyopathy	GO:0006091 generation of precursor metabolites and energy; GO:0006119 oxidative phosphorylation; GO:0006139 nucleobase-containing compound metabolic process; GO:0006163 purine nucleotide metabolic process; GO:0006164 purine nucleotide biosynthetic process; GO:0006725 cellular aromatic compound metabolic process; GO:0006753 nucleoside phosphate metabolic process; GO:0006754 ATP biosynthetic proces…	GO:0000276 mitochondrial proton-transporting ATP synthase complex, coupling factor F(o); GO:0005622 intracellular anatomical structure; GO:0005634 nucleus; GO:0005654 nucleoplasm; GO:0005737 cytoplasm; GO:0005739 mitochondrion; GO:0005740 mitochondrial envelope; GO:0005743 mitochondrial inner membrane; GO:0005753 mitochondrial proton-transporting ATP synthase complex; GO:0005759 mitochondrial mat…	GO:0005215 transporter activity; GO:0022857 transmembrane transporter activity;			C	KOG3976	Mitochondrial F1F0-ATP synthase, subunit b/ATP4
A0A096MK68	156	K	ATP synthase subunit b OS=Rattus norvegicus OX=10116 GN=Atp5pb PE=1 SV=2	Atp5pb	_EK[Lac (K)]AQQALVQK_	1	cytoplasm	K02127	ATPeF0B, ATP5F1, ATP4; F-type H+-transporting ATPase subunit b	map00190 Oxidative phosphorylation; map01100 Metabolic pathways; map04714 Thermogenesis; map05010 Alzheimer disease; map05012 Parkinson disease; map05014 Amyotrophic lateral sclerosis; map05016 Huntington disease; map05020 Prion disease; map05022 Pathways of neurodegeneration - multiple diseases; map05208 Chemical carcinogenesis - reactive oxygen species; map05415 Diabetic cardiomyopathy	GO:0006091 generation of precursor metabolites and energy; GO:0006119 oxidative phosphorylation; GO:0006139 nucleobase-containing compound metabolic process; GO:0006163 purine nucleotide metabolic process; GO:0006164 purine nucleotide biosynthetic process; GO:0006725 cellular aromatic compound metabolic process; GO:0006753 nucleoside phosphate metabolic process; GO:0006754 ATP biosynthetic proces…	GO:0000276 mitochondrial proton-transporting ATP synthase complex, coupling factor F(o); GO:0005622 intracellular anatomical structure; GO:0005634 nucleus; GO:0005654 nucleoplasm; GO:0005737 cytoplasm; GO:0005739 mitochondrion; GO:0005740 mitochondrial envelope; GO:0005743 mitochondrial inner membrane; GO:0005753 mitochondrial proton-transporting ATP synthase complex; GO:0005759 mitochondrial mat…	GO:0005215 transporter activity; GO:0022857 transmembrane transporter activity;			C	KOG3976	Mitochondrial F1F0-ATP synthase, subunit b/ATP4
A0A096MK68	164	K	ATP synthase subunit b OS=Rattus norvegicus OX=10116 GN=Atp5pb PE=1 SV=2	Atp5pb	_AQQALVQK[Lac (K)]R_	1	cytoplasm	K02127	ATPeF0B, ATP5F1, ATP4; F-type H+-transporting ATPase subunit b	map00190 Oxidative phosphorylation; map01100 Metabolic pathways; map04714 Thermogenesis; map05010 Alzheimer disease; map05012 Parkinson disease; map05014 Amyotrophic lateral sclerosis; map05016 Huntington disease; map05020 Prion disease; map05022 Pathways of neurodegeneration - multiple diseases; map05208 Chemical carcinogenesis - reactive oxygen species; map05415 Diabetic cardiomyopathy	GO:0006091 generation of precursor metabolites and energy; GO:0006119 oxidative phosphorylation; GO:0006139 nucleobase-containing compound metabolic process; GO:0006163 purine nucleotide metabolic process; GO:0006164 purine nucleotide biosynthetic process; GO:0006725 cellular aromatic compound metabolic process; GO:0006753 nucleoside phosphate metabolic process; GO:0006754 ATP biosynthetic proces…	GO:0000276 mitochondrial proton-transporting ATP synthase complex, coupling factor F(o); GO:0005622 intracellular anatomical structure; GO:0005634 nucleus; GO:0005654 nucleoplasm; GO:0005737 cytoplasm; GO:0005739 mitochondrion; GO:0005740 mitochondrial envelope; GO:0005743 mitochondrial inner membrane; GO:0005753 mitochondrial proton-transporting ATP synthase complex; GO:0005759 mitochondrial mat…	GO:0005215 transporter activity; GO:0022857 transmembrane transporter activity;			C	KOG3976	Mitochondrial F1F0-ATP synthase, subunit b/ATP4
A0A096MK68	212	K	ATP synthase subunit b OS=Rattus norvegicus OX=10116 GN=Atp5pb PE=1 SV=2	Atp5pb	_RK[Lac (K)]EGEHMINWVEK_	1	cytoplasm	K02127	ATPeF0B, ATP5F1, ATP4; F-type H+-transporting ATPase subunit b	map00190 Oxidative phosphorylation; map01100 Metabolic pathways; map04714 Thermogenesis; map05010 Alzheimer disease; map05012 Parkinson disease; map05014 Amyotrophic lateral sclerosis; map05016 Huntington disease; map05020 Prion disease; map05022 Pathways of neurodegeneration - multiple diseases; map05208 Chemical carcinogenesis - reactive oxygen species; map05415 Diabetic cardiomyopathy	GO:0006091 generation of precursor metabolites and energy; GO:0006119 oxidative phosphorylation; GO:0006139 nucleobase-containing compound metabolic process; GO:0006163 purine nucleotide metabolic process; GO:0006164 purine nucleotide biosynthetic process; GO:0006725 cellular aromatic compound metabolic process; GO:0006753 nucleoside phosphate metabolic process; GO:0006754 ATP biosynthetic proces…	GO:0000276 mitochondrial proton-transporting ATP synthase complex, coupling factor F(o); GO:0005622 intracellular anatomical structure; GO:0005634 nucleus; GO:0005654 nucleoplasm; GO:0005737 cytoplasm; GO:0005739 mitochondrion; GO:0005740 mitochondrial envelope; GO:0005743 mitochondrial inner membrane; GO:0005753 mitochondrial proton-transporting ATP synthase complex; GO:0005759 mitochondrial mat…	GO:0005215 transporter activity; GO:0022857 transmembrane transporter activity;			C	KOG3976	Mitochondrial F1F0-ATP synthase, subunit b/ATP4
A0A096MK68	235	K	ATP synthase subunit b OS=Rattus norvegicus OX=10116 GN=Atp5pb PE=1 SV=2	Atp5pb	_HVIQSISAQQEK[Lac (K)]ETIAK_	1	cytoplasm	K02127	ATPeF0B, ATP5F1, ATP4; F-type H+-transporting ATPase subunit b	map00190 Oxidative phosphorylation; map01100 Metabolic pathways; map04714 Thermogenesis; map05010 Alzheimer disease; map05012 Parkinson disease; map05014 Amyotrophic lateral sclerosis; map05016 Huntington disease; map05020 Prion disease; map05022 Pathways of neurodegeneration - multiple diseases; map05208 Chemical carcinogenesis - reactive oxygen species; map05415 Diabetic cardiomyopathy	GO:0006091 generation of precursor metabolites and energy; GO:0006119 oxidative phosphorylation; GO:0006139 nucleobase-containing compound metabolic process; GO:0006163 purine nucleotide metabolic process; GO:0006164 purine nucleotide biosynthetic process; GO:0006725 cellular aromatic compound metabolic process; GO:0006753 nucleoside phosphate metabolic process; GO:0006754 ATP biosynthetic proces…	GO:0000276 mitochondrial proton-transporting ATP synthase complex, coupling factor F(o); GO:0005622 intracellular anatomical structure; GO:0005634 nucleus; GO:0005654 nucleoplasm; GO:0005737 cytoplasm; GO:0005739 mitochondrion; GO:0005740 mitochondrial envelope; GO:0005743 mitochondrial inner membrane; GO:0005753 mitochondrial proton-transporting ATP synthase complex; GO:0005759 mitochondrial mat…	GO:0005215 transporter activity; GO:0022857 transmembrane transporter activity;			C	KOG3976	Mitochondrial F1F0-ATP synthase, subunit b/ATP4
A0A096MK68	240	K	ATP synthase subunit b OS=Rattus norvegicus OX=10116 GN=Atp5pb PE=1 SV=2	Atp5pb	_ETIAK[Lac (K)]C[Carbamidomethyl (C)]IGDLK_	1	cytoplasm	K02127	ATPeF0B, ATP5F1, ATP4; F-type H+-transporting ATPase subunit b	map00190 Oxidative phosphorylation; map01100 Metabolic pathways; map04714 Thermogenesis; map05010 Alzheimer disease; map05012 Parkinson disease; map05014 Amyotrophic lateral sclerosis; map05016 Huntington disease; map05020 Prion disease; map05022 Pathways of neurodegeneration - multiple diseases; map05208 Chemical carcinogenesis - reactive oxygen species; map05415 Diabetic cardiomyopathy	GO:0006091 generation of precursor metabolites and energy; GO:0006119 oxidative phosphorylation; GO:0006139 nucleobase-containing compound metabolic process; GO:0006163 purine nucleotide metabolic process; GO:0006164 purine nucleotide biosynthetic process; GO:0006725 cellular aromatic compound metabolic process; GO:0006753 nucleoside phosphate metabolic process; GO:0006754 ATP biosynthetic proces…	GO:0000276 mitochondrial proton-transporting ATP synthase complex, coupling factor F(o); GO:0005622 intracellular anatomical structure; GO:0005634 nucleus; GO:0005654 nucleoplasm; GO:0005737 cytoplasm; GO:0005739 mitochondrion; GO:0005740 mitochondrial envelope; GO:0005743 mitochondrial inner membrane; GO:0005753 mitochondrial proton-transporting ATP synthase complex; GO:0005759 mitochondrial mat…	GO:0005215 transporter activity; GO:0022857 transmembrane transporter activity;			C	KOG3976	Mitochondrial F1F0-ATP synthase, subunit b/ATP4
A0A096MKG5	62	K	NAD kinase 2, mitochondrial OS=Rattus norvegicus OX=10116 GN=Nadk2 PE=1 SV=1	Nadk2	_VVVVAK[Lac (K)]TTR_	1	mitochondria	K00858	ppnK, NADK; NAD+ kinase [EC:2.7.1.23]	map00760 Nicotinate and nicotinamide metabolism; map01100 Metabolic pathways; map01240 Biosynthesis of cofactors	GO:0006139 nucleobase-containing compound metabolic process; GO:0006725 cellular aromatic compound metabolic process; GO:0006753 nucleoside phosphate metabolic process; GO:0006793 phosphorus metabolic process; GO:0006796 phosphate-containing compound metabolic process; GO:0006807 nitrogen compound metabolic process; GO:0008152 metabolic process; GO:0009117 nucleotide metabolic process; GO:0009987…	GO:0005622 intracellular anatomical structure; GO:0005737 cytoplasm; GO:0005739 mitochondrion; GO:0005759 mitochondrial matrix; GO:0031974 membrane-enclosed lumen; GO:0043226 organelle; GO:0043227 membrane-bounded organelle; GO:0043229 intracellular organelle; GO:0043231 intracellular membrane-bounded organelle; GO:0043233 organelle lumen; GO:0070013 intracellular organelle lumen;	GO:0003824 catalytic activity; GO:0003951 NAD+ kinase activity; GO:0005488 binding; GO:0005515 protein binding; GO:0016301 kinase activity; GO:0016740 transferase activity; GO:0016772 transferase activity, transferring phosphorus-containing groups; GO:0016773 phosphotransferase activity, alcohol group as acceptor; GO:0042802 identical protein binding; GO:0042803 protein homodimerization activity;…	PF01513	PF01513 ATP-NAD kinase N-terminal domain	R	KOG4180	Predicted kinase
A0A096MKH2	52	K	Vesicle-trafficking 1 OS=Rattus norvegicus OX=10116 GN=Vta1 PE=3 SV=2	Vta1	_IDSK[Lac (K)]TPEC[Carbamidomethyl (C)]R_	1	cytoplasm	K12199	VTA1, LIP5; vacuolar protein sorting-associated protein VTA1	map04144 Endocytosis	GO:0006810 transport; GO:0006914 autophagy; GO:0006996 organelle organization; GO:0007032 endosome organization; GO:0008152 metabolic process; GO:0009056 catabolic process; GO:0009987 cellular process; GO:0010256 endomembrane system organization; GO:0016032 viral process; GO:0016043 cellular component organization; GO:0016050 vesicle organization; GO:0016192 vesicle-mediated transport; GO:0016197…	GO:0005622 intracellular anatomical structure; GO:0005634 nucleus; GO:0005654 nucleoplasm; GO:0005737 cytoplasm; GO:0005768 endosome; GO:0005770 late endosome; GO:0005771 multivesicular body; GO:0005829 cytosol; GO:0010008 endosome membrane; GO:0012505 endomembrane system; GO:0016020 membrane; GO:0031090 organelle membrane; GO:0031410 cytoplasmic vesicle; GO:0031974 membrane-enclosed lumen; GO:00…	GO:0001671 ATPase activator activity; GO:0005488 binding; GO:0005515 protein binding; GO:0008022 protein C-terminus binding; GO:0008047 enzyme activator activity; GO:0030234 enzyme regulator activity; GO:0060589 nucleoside-triphosphatase regulator activity; GO:0060590 ATPase regulator activity; GO:0098772 molecular function regulator;	PF18097	PF18097 Vta1 C-terminal domain	S	KOG0917	Uncharacterized conserved protein
A0A0A0MP82	8	K	Hemoglobin alpha, adult chain 1 OS=Rattus norvegicus OX=10116 GN=Hba-a3 PE=1 SV=1	Hba-a3	_VLSADDK[Lac (K)]TNIK_	1	cytoplasm	K13822	HBA; hemoglobin subunit alpha	map05143 African trypanosomiasis; map05144 Malaria	GO:0000302 response to reactive oxygen species; GO:0001701 in utero embryonic development; GO:0002262 myeloid cell homeostasis; GO:0002376 immune system process; GO:0002520 immune system development; GO:0003008 system process; GO:0003013 circulatory system process; GO:0006810 transport; GO:0006811 ion transport; GO:0006820 anion transport; GO:0006897 endocytosis; GO:0006898 receptor-mediated endo…	GO:0005576 extracellular region; GO:0005615 extracellular space; GO:0005622 intracellular anatomical structure; GO:0005737 cytoplasm; GO:0005829 cytosol; GO:0005833 hemoglobin complex; GO:0005840 ribosome; GO:0015935 small ribosomal subunit; GO:0022626 cytosolic ribosome; GO:0022627 cytosolic small ribosomal subunit; GO:0030139 endocytic vesicle; GO:0031410 cytoplasmic vesicle; GO:0031838 haptogl…	GO:0001540 amyloid-beta binding; GO:0005488 binding; GO:0020037 heme binding; GO:0033218 amide binding; GO:0036094 small molecule binding; GO:0042277 peptide binding; GO:0043177 organic acid binding; GO:0046906 tetrapyrrole binding; GO:0097159 organic cyclic compound binding; GO:1901363 heterocyclic compound binding;	PF00042	PF00042 Globin	C	KOG3378	Globins and related hemoproteins
A0A0A0MP82	12	K	Hemoglobin alpha, adult chain 1 OS=Rattus norvegicus OX=10116 GN=Hba-a3 PE=1 SV=1	Hba-a3	_TNIK[Lac (K)]NC[Carbamidomethyl (C)]WGK_	1	cytoplasm	K13822	HBA; hemoglobin subunit alpha	map05143 African trypanosomiasis; map05144 Malaria	GO:0000302 response to reactive oxygen species; GO:0001701 in utero embryonic development; GO:0002262 myeloid cell homeostasis; GO:0002376 immune system process; GO:0002520 immune system development; GO:0003008 system process; GO:0003013 circulatory system process; GO:0006810 transport; GO:0006811 ion transport; GO:0006820 anion transport; GO:0006897 endocytosis; GO:0006898 receptor-mediated endo…	GO:0005576 extracellular region; GO:0005615 extracellular space; GO:0005622 intracellular anatomical structure; GO:0005737 cytoplasm; GO:0005829 cytosol; GO:0005833 hemoglobin complex; GO:0005840 ribosome; GO:0015935 small ribosomal subunit; GO:0022626 cytosolic ribosome; GO:0022627 cytosolic small ribosomal subunit; GO:0030139 endocytic vesicle; GO:0031410 cytoplasmic vesicle; GO:0031838 haptogl…	GO:0001540 amyloid-beta binding; GO:0005488 binding; GO:0020037 heme binding; GO:0033218 amide binding; GO:0036094 small molecule binding; GO:0042277 peptide binding; GO:0043177 organic acid binding; GO:0046906 tetrapyrrole binding; GO:0097159 organic cyclic compound binding; GO:1901363 heterocyclic compound binding;	PF00042	PF00042 Globin	C	KOG3378	Globins and related hemoproteins
A0A0A0MP82	17	K	Hemoglobin alpha, adult chain 1 OS=Rattus norvegicus OX=10116 GN=Hba-a3 PE=1 SV=1	Hba-a3	_NC[Carbamidomethyl (C)]WGK[Lac (K)]IGGHGGEYGEEALQR_	1	cytoplasm	K13822	HBA; hemoglobin subunit alpha	map05143 African trypanosomiasis; map05144 Malaria	GO:0000302 response to reactive oxygen species; GO:0001701 in utero embryonic development; GO:0002262 myeloid cell homeostasis; GO:0002376 immune system process; GO:0002520 immune system development; GO:0003008 system process; GO:0003013 circulatory system process; GO:0006810 transport; GO:0006811 ion transport; GO:0006820 anion transport; GO:0006897 endocytosis; GO:0006898 receptor-mediated endo…	GO:0005576 extracellular region; GO:0005615 extracellular space; GO:0005622 intracellular anatomical structure; GO:0005737 cytoplasm; GO:0005829 cytosol; GO:0005833 hemoglobin complex; GO:0005840 ribosome; GO:0015935 small ribosomal subunit; GO:0022626 cytosolic ribosome; GO:0022627 cytosolic small ribosomal subunit; GO:0030139 endocytic vesicle; GO:0031410 cytoplasmic vesicle; GO:0031838 haptogl…	GO:0001540 amyloid-beta binding; GO:0005488 binding; GO:0020037 heme binding; GO:0033218 amide binding; GO:0036094 small molecule binding; GO:0042277 peptide binding; GO:0043177 organic acid binding; GO:0046906 tetrapyrrole binding; GO:0097159 organic cyclic compound binding; GO:1901363 heterocyclic compound binding;	PF00042	PF00042 Globin	C	KOG3378	Globins and related hemoproteins
A0A0A0MP82	57	K	Hemoglobin alpha, adult chain 1 OS=Rattus norvegicus OX=10116 GN=Hba-a3 PE=1 SV=1	Hba-a3	_TYFSHIDVSPGSAQVK[Lac (K)]AHGK_	1	cytoplasm	K13822	HBA; hemoglobin subunit alpha	map05143 African trypanosomiasis; map05144 Malaria	GO:0000302 response to reactive oxygen species; GO:0001701 in utero embryonic development; GO:0002262 myeloid cell homeostasis; GO:0002376 immune system process; GO:0002520 immune system development; GO:0003008 system process; GO:0003013 circulatory system process; GO:0006810 transport; GO:0006811 ion transport; GO:0006820 anion transport; GO:0006897 endocytosis; GO:0006898 receptor-mediated endo…	GO:0005576 extracellular region; GO:0005615 extracellular space; GO:0005622 intracellular anatomical structure; GO:0005737 cytoplasm; GO:0005829 cytosol; GO:0005833 hemoglobin complex; GO:0005840 ribosome; GO:0015935 small ribosomal subunit; GO:0022626 cytosolic ribosome; GO:0022627 cytosolic small ribosomal subunit; GO:0030139 endocytic vesicle; GO:0031410 cytoplasmic vesicle; GO:0031838 haptogl…	GO:0001540 amyloid-beta binding; GO:0005488 binding; GO:0020037 heme binding; GO:0033218 amide binding; GO:0036094 small molecule binding; GO:0042277 peptide binding; GO:0043177 organic acid binding; GO:0046906 tetrapyrrole binding; GO:0097159 organic cyclic compound binding; GO:1901363 heterocyclic compound binding;	PF00042	PF00042 Globin	C	KOG3378	Globins and related hemoproteins
A0A0A0MP82	102	K	Hemoglobin alpha, adult chain 1 OS=Rattus norvegicus OX=10116 GN=Hba-a3 PE=1 SV=1	Hba-a3	_TYFSHIDVSPGSAQVK[Lac (K)]AHGK_	1	cytoplasm	K13822	HBA; hemoglobin subunit alpha	map05143 African trypanosomiasis; map05144 Malaria	GO:0000302 response to reactive oxygen species; GO:0001701 in utero embryonic development; GO:0002262 myeloid cell homeostasis; GO:0002376 immune system process; GO:0002520 immune system development; GO:0003008 system process; GO:0003013 circulatory system process; GO:0006810 transport; GO:0006811 ion transport; GO:0006820 anion transport; GO:0006897 endocytosis; GO:0006898 receptor-mediated endo…	GO:0005576 extracellular region; GO:0005615 extracellular space; GO:0005622 intracellular anatomical structure; GO:0005737 cytoplasm; GO:0005829 cytosol; GO:0005833 hemoglobin complex; GO:0005840 ribosome; GO:0015935 small ribosomal subunit; GO:0022626 cytosolic ribosome; GO:0022627 cytosolic small ribosomal subunit; GO:0030139 endocytic vesicle; GO:0031410 cytoplasmic vesicle; GO:0031838 haptogl…	GO:0001540 amyloid-beta binding; GO:0005488 binding; GO:0020037 heme binding; GO:0033218 amide binding; GO:0036094 small molecule binding; GO:0042277 peptide binding; GO:0043177 organic acid binding; GO:0046906 tetrapyrrole binding; GO:0097159 organic cyclic compound binding; GO:1901363 heterocyclic compound binding;	PF00042	PF00042 Globin	C	KOG3378	Globins and related hemoproteins
A0A0A0MP82	107	K	Hemoglobin alpha, adult chain 1 OS=Rattus norvegicus OX=10116 GN=Hba-a3 PE=1 SV=1	Hba-a3	_K[Lac (K)]VADALAK_	1	cytoplasm	K13822	HBA; hemoglobin subunit alpha	map05143 African trypanosomiasis; map05144 Malaria	GO:0000302 response to reactive oxygen species; GO:0001701 in utero embryonic development; GO:0002262 myeloid cell homeostasis; GO:0002376 immune system process; GO:0002520 immune system development; GO:0003008 system process; GO:0003013 circulatory system process; GO:0006810 transport; GO:0006811 ion transport; GO:0006820 anion transport; GO:0006897 endocytosis; GO:0006898 receptor-mediated endo…	GO:0005576 extracellular region; GO:0005615 extracellular space; GO:0005622 intracellular anatomical structure; GO:0005737 cytoplasm; GO:0005829 cytosol; GO:0005833 hemoglobin complex; GO:0005840 ribosome; GO:0015935 small ribosomal subunit; GO:0022626 cytosolic ribosome; GO:0022627 cytosolic small ribosomal subunit; GO:0030139 endocytic vesicle; GO:0031410 cytoplasmic vesicle; GO:0031838 haptogl…	GO:0001540 amyloid-beta binding; GO:0005488 binding; GO:0020037 heme binding; GO:0033218 amide binding; GO:0036094 small molecule binding; GO:0042277 peptide binding; GO:0043177 organic acid binding; GO:0046906 tetrapyrrole binding; GO:0097159 organic cyclic compound binding; GO:1901363 heterocyclic compound binding;	PF00042	PF00042 Globin	C	KOG3378	Globins and related hemoproteins
A0A0A0MP82	114	K	Hemoglobin alpha, adult chain 1 OS=Rattus norvegicus OX=10116 GN=Hba-a3 PE=1 SV=1	Hba-a3	_VADALAK[Lac (K)]AADHVEDLPGALSTLSDLHAHK_	1	cytoplasm	K13822	HBA; hemoglobin subunit alpha	map05143 African trypanosomiasis; map05144 Malaria	GO:0000302 response to reactive oxygen species; GO:0001701 in utero embryonic development; GO:0002262 myeloid cell homeostasis; GO:0002376 immune system process; GO:0002520 immune system development; GO:0003008 system process; GO:0003013 circulatory system process; GO:0006810 transport; GO:0006811 ion transport; GO:0006820 anion transport; GO:0006897 endocytosis; GO:0006898 receptor-mediated endo…	GO:0005576 extracellular region; GO:0005615 extracellular space; GO:0005622 intracellular anatomical structure; GO:0005737 cytoplasm; GO:0005829 cytosol; GO:0005833 hemoglobin complex; GO:0005840 ribosome; GO:0015935 small ribosomal subunit; GO:0022626 cytosolic ribosome; GO:0022627 cytosolic small ribosomal subunit; GO:0030139 endocytic vesicle; GO:0031410 cytoplasmic vesicle; GO:0031838 haptogl…	GO:0001540 amyloid-beta binding; GO:0005488 binding; GO:0020037 heme binding; GO:0033218 amide binding; GO:0036094 small molecule binding; GO:0042277 peptide binding; GO:0043177 organic acid binding; GO:0046906 tetrapyrrole binding; GO:0097159 organic cyclic compound binding; GO:1901363 heterocyclic compound binding;	PF00042	PF00042 Globin	C	KOG3378	Globins and related hemoproteins
A0A0A0MP82	136	K	Hemoglobin alpha, adult chain 1 OS=Rattus norvegicus OX=10116 GN=Hba-a3 PE=1 SV=1	Hba-a3	_AADHVEDLPGALSTLSDLHAHK[Lac (K)]LR_	1	cytoplasm	K13822	HBA; hemoglobin subunit alpha	map05143 African trypanosomiasis; map05144 Malaria	GO:0000302 response to reactive oxygen species; GO:0001701 in utero embryonic development; GO:0002262 myeloid cell homeostasis; GO:0002376 immune system process; GO:0002520 immune system development; GO:0003008 system process; GO:0003013 circulatory system process; GO:0006810 transport; GO:0006811 ion transport; GO:0006820 anion transport; GO:0006897 endocytosis; GO:0006898 receptor-mediated endo…	GO:0005576 extracellular region; GO:0005615 extracellular space; GO:0005622 intracellular anatomical structure; GO:0005737 cytoplasm; GO:0005829 cytosol; GO:0005833 hemoglobin complex; GO:0005840 ribosome; GO:0015935 small ribosomal subunit; GO:0022626 cytosolic ribosome; GO:0022627 cytosolic small ribosomal subunit; GO:0030139 endocytic vesicle; GO:0031410 cytoplasmic vesicle; GO:0031838 haptogl…	GO:0001540 amyloid-beta binding; GO:0005488 binding; GO:0020037 heme binding; GO:0033218 amide binding; GO:0036094 small molecule binding; GO:0042277 peptide binding; GO:0043177 organic acid binding; GO:0046906 tetrapyrrole binding; GO:0097159 organic cyclic compound binding; GO:1901363 heterocyclic compound binding;	PF00042	PF00042 Globin	C	KOG3378	Globins and related hemoproteins
A0A0A0MXW3	115	K	Histone H2A OS=Rattus norvegicus OX=10116 GN=H2az1 PE=3 SV=1	H2az1	_ATIAGGGVIPHIHK[Lac (K)]SLIGK_	1	nucleus	K11251	H2A; histone H2A	map04217 Necroptosis; map04613 Neutrophil extracellular trap formation; map05034 Alcoholism; map05322 Systemic lupus erythematosus	GO:0006325 chromatin organization; GO:0006355 regulation of transcription, DNA-templated; GO:0006357 regulation of transcription by RNA polymerase II; GO:0006996 organelle organization; GO:0008104 protein localization; GO:0009719 response to endogenous stimulus; GO:0009725 response to hormone; GO:0009889 regulation of biosynthetic process; GO:0009890 negative regulation of biosynthetic process; G…	GO:0000228 nuclear chromosome; GO:0000785 chromatin; GO:0000786 nucleosome; GO:0000791 euchromatin; GO:0000792 heterochromatin; GO:0000793 condensed chromosome; GO:0005622 intracellular anatomical structure; GO:0005634 nucleus; GO:0005694 chromosome; GO:0005700 polytene chromosome; GO:0005701 polytene chromosome chromocenter; GO:0010369 chromocenter; GO:0031974 membrane-enclosed lumen; GO:0031981…	GO:0000976 transcription cis-regulatory region binding; GO:0000977 RNA polymerase II transcription regulatory region sequence-specific DNA binding; GO:0000978 RNA polymerase II cis-regulatory region sequence-specific DNA binding; GO:0000979 RNA polymerase II core promoter sequence-specific DNA binding; GO:0000987 cis-regulatory region sequence-specific DNA binding; GO:0001046 core promoter sequen…	PF00125	PF00125 Core histone H2A/H2B/H3/H4	B	KOG1757	Histone 2A
A0A0A0MXY3	207	K	non-specific serine/threonine protein kinase OS=Rattus norvegicus OX=10116 GN=Csnk1g3 PE=1 SV=3	Csnk1g3	_EHK[Lac (K)]SLTGTAR_	1	cytoplasm	K08958	CSNK1G; casein kinase 1, gamma [EC:2.7.11.1]	map04340 Hedgehog signaling pathway; map04341 Hedgehog signaling pathway - fly	GO:0000003 reproduction; GO:0001654 eye development; GO:0001736 establishment of planar polarity; GO:0001738 morphogenesis of a polarized epithelium; GO:0001745 compound eye morphogenesis; GO:0002009 morphogenesis of an epithelium; GO:0003006 developmental process involved in reproduction; GO:0003008 system process; GO:0006464 cellular protein modification process; GO:0006468 protein phosphorylat…	GO:0005622 intracellular anatomical structure; GO:0005634 nucleus; GO:0005737 cytoplasm; GO:0005818 aster; GO:0005819 spindle; GO:0005856 cytoskeleton; GO:0005886 plasma membrane; GO:0005938 cell cortex; GO:0015630 microtubule cytoskeleton; GO:0016020 membrane; GO:0032991 protein-containing complex; GO:0043226 organelle; GO:0043227 membrane-bounded organelle; GO:0043228 non-membrane-bounded organ…	GO:0000166 nucleotide binding; GO:0000287 magnesium ion binding; GO:0003824 catalytic activity; GO:0004672 protein kinase activity; GO:0004674 protein serine/threonine kinase activity; GO:0005488 binding; GO:0005515 protein binding; GO:0005524 ATP binding; GO:0016301 kinase activity; GO:0016740 transferase activity; GO:0016772 transferase activity, transferring phosphorus-containing groups; GO:00…	PF00069	PF00069 Protein kinase domain	T	KOG1165	Casein kinase (serine/threonine/tyrosine protein kinase)
A0A0A0MY00	278	K	Short/branched chain-specific acyl-CoA dehydrogenase, mitochondrial OS=Rattus norvegicus OX=10116 GN=Acadsb PE=1 SV=2	Acadsb	_VPETSVLGK[Lac (K)]IGHGYK_	1	mitochondria	K09478	ACADSB; short-chain 2-methylacyl-CoA dehydrogenase [EC:1.3.8.5]	map00071 Fatty acid degradation; map00280 Valine, leucine and isoleucine degradation; map01100 Metabolic pathways; map01212 Fatty acid metabolism	GO:0002376 immune system process; GO:0006082 organic acid metabolic process; GO:0006091 generation of precursor metabolites and energy; GO:0006139 nucleobase-containing compound metabolic process; GO:0006163 purine nucleotide metabolic process; GO:0006520 cellular amino acid metabolic process; GO:0006629 lipid metabolic process; GO:0006631 fatty acid metabolic process; GO:0006637 acyl-CoA metabol…	GO:0005622 intracellular anatomical structure; GO:0005737 cytoplasm; GO:0005739 mitochondrion; GO:0005759 mitochondrial matrix; GO:0031974 membrane-enclosed lumen; GO:0043226 organelle; GO:0043227 membrane-bounded organelle; GO:0043229 intracellular organelle; GO:0043231 intracellular membrane-bounded organelle; GO:0043233 organelle lumen; GO:0070013 intracellular organelle lumen;	GO:0003824 catalytic activity; GO:0003995 acyl-CoA dehydrogenase activity; GO:0009055 electron transfer activity; GO:0016491 oxidoreductase activity; GO:0016627 oxidoreductase activity, acting on the CH-CH group of donors; GO:0016937 short-branched-chain-acyl-CoA dehydrogenase activity;	PF02771; PF02770; PF00441	PF02771 Acyl-CoA dehydrogenase, N-terminal domain; PF02770 Acyl-CoA dehydrogenase, middle domain; PF00441 Acyl-CoA dehydrogenase, C-terminal domain	I	KOG0139	Short-chain acyl-CoA dehydrogenase
A0A0A0MY13	931	K	Probable G-protein-coupled receptor 158 OS=Rattus norvegicus OX=10116 GN=Gpr158 PE=1 SV=2	Gpr158	_SLSVIASAK[Lac (K)]EK_	1	plasma membrane	K08469	GPR158; G protein-coupled receptor 158		GO:0007154 cell communication; GO:0007165 signal transduction; GO:0007186 G protein-coupled receptor signaling pathway; GO:0008104 protein localization; GO:0009987 cellular process; GO:0023052 signaling; GO:0033036 macromolecule localization; GO:0034613 cellular protein localization; GO:0050789 regulation of biological process; GO:0050794 regulation of cellular process; GO:0050896 response to sti…	GO:0005886 plasma membrane; GO:0016020 membrane; GO:0071944 cell periphery;				S	KOG4418	Predicted membrane protein
A0A0A0MY13	940	K	Probable G-protein-coupled receptor 158 OS=Rattus norvegicus OX=10116 GN=Gpr158 PE=1 SV=2	Gpr158	_TLGLAGK[Lac (K)]TQTLVMEDR_	1	plasma membrane	K08469	GPR158; G protein-coupled receptor 158		GO:0007154 cell communication; GO:0007165 signal transduction; GO:0007186 G protein-coupled receptor signaling pathway; GO:0008104 protein localization; GO:0009987 cellular process; GO:0023052 signaling; GO:0033036 macromolecule localization; GO:0034613 cellular protein localization; GO:0050789 regulation of biological process; GO:0050794 regulation of cellular process; GO:0050896 response to sti…	GO:0005886 plasma membrane; GO:0016020 membrane; GO:0071944 cell periphery;				S	KOG4418	Predicted membrane protein
A0A0A0MY16	182	K	Cell adhesion molecule 2 OS=Rattus norvegicus OX=10116 GN=Cadm2 PE=1 SV=3	Cadm2	_YLK[Lac (K)]EEDANR_	1	peroxisome	K06782	CADM2, IGSF4D, NECL3; cell adhesion molecule 2		GO:0007155 cell adhesion; GO:0007156 homophilic cell adhesion via plasma membrane adhesion molecules; GO:0007157 heterophilic cell-cell adhesion via plasma membrane cell adhesion molecules; GO:0007275 multicellular organism development; GO:0007399 nervous system development; GO:0007417 central nervous system development; GO:0007420 brain development; GO:0008037 cell recognition; GO:0009987 cellul…	GO:0005622 intracellular anatomical structure; GO:0005737 cytoplasm; GO:0005886 plasma membrane; GO:0005887 integral component of plasma membrane; GO:0005911 cell-cell junction; GO:0005912 adherens junction; GO:0016020 membrane; GO:0016021 integral component of membrane; GO:0030054 cell junction; GO:0030424 axon; GO:0031224 intrinsic component of membrane; GO:0031226 intrinsic component of plasma…	GO:0005102 signaling receptor binding; GO:0005488 binding; GO:0005515 protein binding; GO:0042802 identical protein binding; GO:0042803 protein homodimerization activity; GO:0046983 protein dimerization activity; GO:0050839 cell adhesion molecule binding;	PF07686; PF08205; PF13927	PF07686 Immunoglobulin V-set domain; PF08205 CD80-like C2-set immunoglobulin domain ; PF13927 Immunoglobulin domain
A0A0A0MY16	365	K	Cell adhesion molecule 2 OS=Rattus norvegicus OX=10116 GN=Cadm2 PE=1 SV=3	Cadm2	_HK[Lac (K)]GTYLTNEAK_	1	peroxisome	K06782	CADM2, IGSF4D, NECL3; cell adhesion molecule 2		GO:0007155 cell adhesion; GO:0007156 homophilic cell adhesion via plasma membrane adhesion molecules; GO:0007157 heterophilic cell-cell adhesion via plasma membrane cell adhesion molecules; GO:0007275 multicellular organism development; GO:0007399 nervous system development; GO:0007417 central nervous system development; GO:0007420 brain development; GO:0008037 cell recognition; GO:0009987 cellul…	GO:0005622 intracellular anatomical structure; GO:0005737 cytoplasm; GO:0005886 plasma membrane; GO:0005887 integral component of plasma membrane; GO:0005911 cell-cell junction; GO:0005912 adherens junction; GO:0016020 membrane; GO:0016021 integral component of membrane; GO:0030054 cell junction; GO:0030424 axon; GO:0031224 intrinsic component of membrane; GO:0031226 intrinsic component of plasma…	GO:0005102 signaling receptor binding; GO:0005488 binding; GO:0005515 protein binding; GO:0042802 identical protein binding; GO:0042803 protein homodimerization activity; GO:0046983 protein dimerization activity; GO:0050839 cell adhesion molecule binding;	PF07686; PF08205; PF13927	PF07686 Immunoglobulin V-set domain; PF08205 CD80-like C2-set immunoglobulin domain ; PF13927 Immunoglobulin domain
A0A0A0MY48	393	K	dynamin GTPase OS=Rattus norvegicus OX=10116 GN=Dnm2 PE=1 SV=2	Dnm2	_EISYAIK[Lac (K)]NIHGVR_	1	cytoplasm	K23484	DNM2; dynamin 2 [EC:3.6.5.5]	map04072 Phospholipase D signaling pathway; map04144 Endocytosis; map04666 Fc gamma R-mediated phagocytosis; map04721 Synaptic vesicle cycle; map04961 Endocrine and other factor-regulated calcium reabsorption; map05100 Bacterial invasion of epithelial cells; map05132 Salmonella infection	GO:0000003 reproduction; GO:0000041 transition metal ion transport; GO:0000086 G2/M transition of mitotic cell cycle; GO:0000266 mitochondrial fission; GO:0000278 mitotic cell cycle; GO:0000281 mitotic cytokinesis; GO:0000302 response to reactive oxygen species; GO:0000902 cell morphogenesis; GO:0000910 cytokinesis; GO:0000912 assembly of actomyosin apparatus involved in cytokinesis; GO:0000915 a…	GO:0000139 Golgi membrane; GO:0001726 ruffle; GO:0001891 phagocytic cup; GO:0001917 photoreceptor inner segment; GO:0005576 extracellular region; GO:0005622 intracellular anatomical structure; GO:0005634 nucleus; GO:0005654 nucleoplasm; GO:0005737 cytoplasm; GO:0005739 mitochondrion; GO:0005740 mitochondrial envelope; GO:0005768 endosome; GO:0005794 Golgi apparatus; GO:0005802 trans-Golgi network…	GO:0000166 nucleotide binding; GO:0001664 G protein-coupled receptor binding; GO:0001882 nucleoside binding; GO:0001883 purine nucleoside binding; GO:0003779 actin binding; GO:0003824 catalytic activity; GO:0003924 GTPase activity; GO:0005102 signaling receptor binding; GO:0005488 binding; GO:0005515 protein binding; GO:0005525 GTP binding; GO:0008017 microtubule binding; GO:0008022 protein C-ter…	PF00350; PF00169	PF00350 Dynamin family; PF00169 PH domain	UR	KOG0446	Vacuolar sorting protein VPS1, dynamin, and related proteins
A0A0A0MY49	393	K	dynamin GTPase OS=Rattus norvegicus OX=10116 GN=Dnm2 PE=1 SV=3	Dnm2	_EISYAIK[Lac (K)]NIHGVR_	1	cytoplasm	K23484	DNM2; dynamin 2 [EC:3.6.5.5]	map04072 Phospholipase D signaling pathway; map04144 Endocytosis; map04666 Fc gamma R-mediated phagocytosis; map04721 Synaptic vesicle cycle; map04961 Endocrine and other factor-regulated calcium reabsorption; map05100 Bacterial invasion of epithelial cells; map05132 Salmonella infection	GO:0000003 reproduction; GO:0000041 transition metal ion transport; GO:0000086 G2/M transition of mitotic cell cycle; GO:0000266 mitochondrial fission; GO:0000278 mitotic cell cycle; GO:0000281 mitotic cytokinesis; GO:0000302 response to reactive oxygen species; GO:0000902 cell morphogenesis; GO:0000910 cytokinesis; GO:0000912 assembly of actomyosin apparatus involved in cytokinesis; GO:0000915 a…	GO:0000139 Golgi membrane; GO:0001726 ruffle; GO:0001891 phagocytic cup; GO:0001917 photoreceptor inner segment; GO:0005576 extracellular region; GO:0005622 intracellular anatomical structure; GO:0005634 nucleus; GO:0005737 cytoplasm; GO:0005739 mitochondrion; GO:0005740 mitochondrial envelope; GO:0005768 endosome; GO:0005794 Golgi apparatus; GO:0005802 trans-Golgi network; GO:0005813 centrosome;…	GO:0000166 nucleotide binding; GO:0001664 G protein-coupled receptor binding; GO:0001882 nucleoside binding; GO:0001883 purine nucleoside binding; GO:0003779 actin binding; GO:0003824 catalytic activity; GO:0003924 GTPase activity; GO:0005102 signaling receptor binding; GO:0005488 binding; GO:0005515 protein binding; GO:0005525 GTP binding; GO:0008017 microtubule binding; GO:0008022 protein C-ter…	PF00350; PF00169	PF00350 Dynamin family; PF00169 PH domain	UR	KOG0446	Vacuolar sorting protein VPS1, dynamin, and related proteins
A0A0A6YYM0	401	K	Long-chain-fatty-acid--CoA ligase OS=Rattus norvegicus OX=10116 GN=Acsl6 PE=1 SV=3	Acsl6	_MYDK[Lac (K)]IFHQADTSLK_	1	extracellular	K01897	ACSL, fadD; long-chain acyl-CoA synthetase [EC:6.2.1.3]	map00061 Fatty acid biosynthesis; map00071 Fatty acid degradation; map01100 Metabolic pathways; map01212 Fatty acid metabolism; map03320 PPAR signaling pathway; map04146 Peroxisome; map04216 Ferroptosis; map04714 Thermogenesis; map04920 Adipocytokine signaling pathway	GO:0001101 response to acid chemical; GO:0001666 response to hypoxia; GO:0001676 long-chain fatty acid metabolic process; GO:0006082 organic acid metabolic process; GO:0006139 nucleobase-containing compound metabolic process; GO:0006163 purine nucleotide metabolic process; GO:0006164 purine nucleotide biosynthetic process; GO:0006629 lipid metabolic process; GO:0006631 fatty acid metabolic proces…	GO:0005622 intracellular anatomical structure; GO:0005634 nucleus; GO:0005737 cytoplasm; GO:0005739 mitochondrion; GO:0005740 mitochondrial envelope; GO:0005741 mitochondrial outer membrane; GO:0005777 peroxisome; GO:0005778 peroxisomal membrane; GO:0005783 endoplasmic reticulum; GO:0005789 endoplasmic reticulum membrane; GO:0005886 plasma membrane; GO:0012505 endomembrane system; GO:0016020 memb…	GO:0003824 catalytic activity; GO:0003987 acetate-CoA ligase activity; GO:0004467 long-chain fatty acid-CoA ligase activity; GO:0005488 binding; GO:0005515 protein binding; GO:0015645 fatty acid ligase activity; GO:0016405 CoA-ligase activity; GO:0016874 ligase activity; GO:0016877 ligase activity, forming carbon-sulfur bonds; GO:0016878 acid-thiol ligase activity; GO:0019899 enzyme binding; GO:0…			I	KOG1256	Long-chain acyl-CoA synthetases (AMP-forming)
A0A0A6YYM0	586	K	Long-chain-fatty-acid--CoA ligase OS=Rattus norvegicus OX=10116 GN=Acsl6 PE=1 SV=3	Acsl6	_HIFK[Lac (K)]LAQGEYVAPEK_	1	extracellular	K01897	ACSL, fadD; long-chain acyl-CoA synthetase [EC:6.2.1.3]	map00061 Fatty acid biosynthesis; map00071 Fatty acid degradation; map01100 Metabolic pathways; map01212 Fatty acid metabolism; map03320 PPAR signaling pathway; map04146 Peroxisome; map04216 Ferroptosis; map04714 Thermogenesis; map04920 Adipocytokine signaling pathway	GO:0001101 response to acid chemical; GO:0001666 response to hypoxia; GO:0001676 long-chain fatty acid metabolic process; GO:0006082 organic acid metabolic process; GO:0006139 nucleobase-containing compound metabolic process; GO:0006163 purine nucleotide metabolic process; GO:0006164 purine nucleotide biosynthetic process; GO:0006629 lipid metabolic process; GO:0006631 fatty acid metabolic proces…	GO:0005622 intracellular anatomical structure; GO:0005634 nucleus; GO:0005737 cytoplasm; GO:0005739 mitochondrion; GO:0005740 mitochondrial envelope; GO:0005741 mitochondrial outer membrane; GO:0005777 peroxisome; GO:0005778 peroxisomal membrane; GO:0005783 endoplasmic reticulum; GO:0005789 endoplasmic reticulum membrane; GO:0005886 plasma membrane; GO:0012505 endomembrane system; GO:0016020 memb…	GO:0003824 catalytic activity; GO:0003987 acetate-CoA ligase activity; GO:0004467 long-chain fatty acid-CoA ligase activity; GO:0005488 binding; GO:0005515 protein binding; GO:0015645 fatty acid ligase activity; GO:0016405 CoA-ligase activity; GO:0016874 ligase activity; GO:0016877 ligase activity, forming carbon-sulfur bonds; GO:0016878 acid-thiol ligase activity; GO:0019899 enzyme binding; GO:0…			I	KOG1256	Long-chain acyl-CoA synthetases (AMP-forming)
A0A0G2JSH2	259	K	3-hydroxybutyrate dehydrogenase, type 1, isoform CRA_a OS=Rattus norvegicus OX=10116 GN=Bdh1 PE=1 SV=1	Bdh1	_IQAIAK[Lac (K)]K_	1	mitochondria	K00019	BDH1, bdhA; 3-hydroxybutyrate dehydrogenase [EC:1.1.1.30]	map00650 Butanoate metabolism; map01100 Metabolic pathways	GO:0001889 liver development; GO:0006091 generation of precursor metabolites and energy; GO:0006950 response to stress; GO:0007275 multicellular organism development; GO:0007399 nervous system development; GO:0007417 central nervous system development; GO:0007420 brain development; GO:0007584 response to nutrient; GO:0008152 metabolic process; GO:0009056 catabolic process; GO:0009058 biosynthetic…	GO:0005622 intracellular anatomical structure; GO:0005634 nucleus; GO:0005654 nucleoplasm; GO:0005737 cytoplasm; GO:0005739 mitochondrion; GO:0005740 mitochondrial envelope; GO:0005743 mitochondrial inner membrane; GO:0005759 mitochondrial matrix; GO:0016020 membrane; GO:0019866 organelle inner membrane; GO:0031090 organelle membrane; GO:0031966 mitochondrial membrane; GO:0031967 organelle envelo…	GO:0003824 catalytic activity; GO:0003858 3-hydroxybutyrate dehydrogenase activity; GO:0005488 binding; GO:0005543 phospholipid binding; GO:0008289 lipid binding; GO:0016491 oxidoreductase activity; GO:0016614 oxidoreductase activity, acting on CH-OH group of donors; GO:0016616 oxidoreductase activity, acting on the CH-OH group of donors, NAD or NADP as acceptor; GO:0043167 ion binding; GO:004316…	PF00106	PF00106 short chain dehydrogenase	QR	KOG1610	Corticosteroid 11-beta-dehydrogenase and related short chain-type dehydrogenases	WP349 Synthesis and degradation of ketone bodies	http://www.wikipathways.org/instance/WP349_r117020
A0A0G2JSI1	330	K	4-trimethylaminobutyraldehyde dehydrogenase OS=Rattus norvegicus OX=10116 GN=Aldh9a1 PE=1 SV=2	Aldh9a1	_EIADAFTK[Lac (K)]EVVR_	1	mitochondria	K00149	ALDH9A1; aldehyde dehydrogenase family 9 member A1 [EC:1.2.1.47 1.2.1.3]	map00010 Glycolysis / Gluconeogenesis; map00053 Ascorbate and aldarate metabolism; map00071 Fatty acid degradation; map00280 Valine, leucine and isoleucine degradation; map00310 Lysine degradation; map00330 Arginine and proline metabolism; map00340 Histidine metabolism; map00380 Tryptophan metabolism; map00410 beta-Alanine metabolism; map00561 Glycerolipid metabolism; map00620 Pyruvate metabolism…	GO:0001505 regulation of neurotransmitter levels; GO:0001655 urogenital system development; GO:0001822 kidney development; GO:0001889 liver development; GO:0006081 cellular aldehyde metabolic process; GO:0006575 cellular modified amino acid metabolic process; GO:0006577 amino-acid betaine metabolic process; GO:0006578 amino-acid betaine biosynthetic process; GO:0006807 nitrogen compound metabolic…	GO:0005622 intracellular anatomical structure; GO:0005737 cytoplasm; GO:0005829 cytosol;	GO:0000166 nucleotide binding; GO:0003824 catalytic activity; GO:0004028 3-chloroallyl aldehyde dehydrogenase activity; GO:0004029 aldehyde dehydrogenase (NAD+) activity; GO:0005488 binding; GO:0005515 protein binding; GO:0016491 oxidoreductase activity; GO:0016620 oxidoreductase activity, acting on the aldehyde or oxo group of donors, NAD or NADP as acceptor; GO:0016903 oxidoreductase activity, …			C	KOG2450	Aldehyde dehydrogenase	WP270 Tryptophan metabolism	http://www.wikipathways.org/instance/WP270_r104907
A0A0G2JSM8	153	K	Cell division control protein 42 homolog OS=Rattus norvegicus OX=10116 GN=Cdc42 PE=1 SV=1	Cdc42	_AVK[Lac (K)]YVEC[Carbamidomethyl (C)]SALTQR_	1	cytoplasm	K04393	CDC42; cell division control protein 42	map04010 MAPK signaling pathway; map04014 Ras signaling pathway; map04015 Rap1 signaling pathway; map04062 Chemokine signaling pathway; map04144 Endocytosis; map04360 Axon guidance; map04370 VEGF signaling pathway; map04510 Focal adhesion; map04520 Adherens junction; map04530 Tight junction; map04660 T cell receptor signaling pathway; map04666 Fc gamma R-mediated phagocytosis; map04670 Leukocyte …	GO:0000003 reproduction; GO:0000165 MAPK cascade; GO:0000902 cell morphogenesis; GO:0000904 cell morphogenesis involved in differentiation; GO:0001700 embryonic development via the syncytial blastoderm; GO:0001738 morphogenesis of a polarized epithelium; GO:0001763 morphogenesis of a branching structure; GO:0001932 regulation of protein phosphorylation; GO:0001934 positive regulation of protein p…	GO:0005622 intracellular anatomical structure; GO:0005634 nucleus; GO:0005737 cytoplasm; GO:0005819 spindle; GO:0005856 cytoskeleton; GO:0005886 plasma membrane; GO:0005912 adherens junction; GO:0005938 cell cortex; GO:0015630 microtubule cytoskeleton; GO:0016020 membrane; GO:0016028 rhabdomere; GO:0030054 cell junction; GO:0030175 filopodium; GO:0030424 axon; GO:0030426 growth cone; GO:0030427 s…	GO:0003824 catalytic activity; GO:0003924 GTPase activity; GO:0005488 binding; GO:0005515 protein binding; GO:0016462 pyrophosphatase activity; GO:0016787 hydrolase activity; GO:0016817 hydrolase activity, acting on acid anhydrides; GO:0016818 hydrolase activity, acting on acid anhydrides, in phosphorus-containing anhydrides; GO:0017111 nucleoside-triphosphatase activity; GO:0019899 enzyme bindin…	PF00071	PF00071 Ras family	R	KOG0393	Ras-related small GTPase, Rho type	WP520 G13 signaling pathway;WP294 p38 Mapk signaling pathway;WP358 MAPK signaling pathway;WP188 Focal adhesion;WP319 IL-3 signaling pathway;WP74 Integrin-mediated cell adhesion;WP351 Regulation of actin cytoskeleton	http://www.wikipathways.org/instance/WP520_r116968,http://www.wikipathways.org/instance/WP294_r116821,http://www.wikipathways.org/instance/WP358_r116802,http://www.wikipathways.org/instance/WP188_r116964,http://www.wikipathways.org/instance/WP319_r116984,http://www.wikipathways.org/instance/WP74_r109429,http://www.wikipathways.org/instance/WP351_r117008
A0A0G2JSQ1	12	K	Beta-synuclein OS=Rattus norvegicus OX=10116 GN=Sncb PE=1 SV=2	Sncb	_GLSMAK[Lac (K)]EGVVAAAEK_	1	cytoplasm	K24201	SNCB; beta-synuclein		GO:0006584 catecholamine metabolic process; GO:0006725 cellular aromatic compound metabolic process; GO:0006807 nitrogen compound metabolic process; GO:0007154 cell communication; GO:0007267 cell-cell signaling; GO:0007268 chemical synaptic transmission; GO:0008152 metabolic process; GO:0009712 catechol-containing compound metabolic process; GO:0009987 cellular process; GO:0010035 response to ino…	GO:0005622 intracellular anatomical structure; GO:0005737 cytoplasm; GO:0005829 cytosol; GO:0016234 inclusion body; GO:0030424 axon; GO:0030426 growth cone; GO:0030427 site of polarized growth; GO:0036477 somatodendritic compartment; GO:0042995 cell projection; GO:0043005 neuron projection; GO:0043025 neuronal cell body; GO:0043195 terminal bouton; GO:0043679 axon terminus; GO:0044297 cell body; …	GO:0004857 enzyme inhibitor activity; GO:0004859 phospholipase inhibitor activity; GO:0005488 binding; GO:0005507 copper ion binding; GO:0005509 calcium ion binding; GO:0005515 protein binding; GO:0008092 cytoskeletal protein binding; GO:0015631 tubulin binding; GO:0030234 enzyme regulator activity; GO:0043014 alpha-tubulin binding; GO:0043167 ion binding; GO:0043169 cation binding; GO:0046872 me…
A0A0G2JSQ1	45	K	Beta-synuclein OS=Rattus norvegicus OX=10116 GN=Sncb PE=1 SV=2	Sncb	_TK[Lac (K)]EGVVQGVASVAEK_	1	cytoplasm	K24201	SNCB; beta-synuclein		GO:0006584 catecholamine metabolic process; GO:0006725 cellular aromatic compound metabolic process; GO:0006807 nitrogen compound metabolic process; GO:0007154 cell communication; GO:0007267 cell-cell signaling; GO:0007268 chemical synaptic transmission; GO:0008152 metabolic process; GO:0009712 catechol-containing compound metabolic process; GO:0009987 cellular process; GO:0010035 response to ino…	GO:0005622 intracellular anatomical structure; GO:0005737 cytoplasm; GO:0005829 cytosol; GO:0016234 inclusion body; GO:0030424 axon; GO:0030426 growth cone; GO:0030427 site of polarized growth; GO:0036477 somatodendritic compartment; GO:0042995 cell projection; GO:0043005 neuron projection; GO:0043025 neuronal cell body; GO:0043195 terminal bouton; GO:0043679 axon terminus; GO:0044297 cell body; …	GO:0004857 enzyme inhibitor activity; GO:0004859 phospholipase inhibitor activity; GO:0005488 binding; GO:0005507 copper ion binding; GO:0005509 calcium ion binding; GO:0005515 protein binding; GO:0008092 cytoskeletal protein binding; GO:0015631 tubulin binding; GO:0030234 enzyme regulator activity; GO:0043014 alpha-tubulin binding; GO:0043167 ion binding; GO:0043169 cation binding; GO:0046872 me…
A0A0G2JSQ1	58	K	Beta-synuclein OS=Rattus norvegicus OX=10116 GN=Sncb PE=1 SV=2	Sncb	_EGVVQGVASVAEK[Lac (K)]TK_	1	cytoplasm	K24201	SNCB; beta-synuclein		GO:0006584 catecholamine metabolic process; GO:0006725 cellular aromatic compound metabolic process; GO:0006807 nitrogen compound metabolic process; GO:0007154 cell communication; GO:0007267 cell-cell signaling; GO:0007268 chemical synaptic transmission; GO:0008152 metabolic process; GO:0009712 catechol-containing compound metabolic process; GO:0009987 cellular process; GO:0010035 response to ino…	GO:0005622 intracellular anatomical structure; GO:0005737 cytoplasm; GO:0005829 cytosol; GO:0016234 inclusion body; GO:0030424 axon; GO:0030426 growth cone; GO:0030427 site of polarized growth; GO:0036477 somatodendritic compartment; GO:0042995 cell projection; GO:0043005 neuron projection; GO:0043025 neuronal cell body; GO:0043195 terminal bouton; GO:0043679 axon terminus; GO:0044297 cell body; …	GO:0004857 enzyme inhibitor activity; GO:0004859 phospholipase inhibitor activity; GO:0005488 binding; GO:0005507 copper ion binding; GO:0005509 calcium ion binding; GO:0005515 protein binding; GO:0008092 cytoskeletal protein binding; GO:0015631 tubulin binding; GO:0030234 enzyme regulator activity; GO:0043014 alpha-tubulin binding; GO:0043167 ion binding; GO:0043169 cation binding; GO:0046872 me…
A0A0G2JSQ1	85	K	Beta-synuclein OS=Rattus norvegicus OX=10116 GN=Sncb PE=1 SV=2	Sncb	_EQASHLGGAVFSGAGNIAAATGLVK[Lac (K)]K_	1	cytoplasm	K24201	SNCB; beta-synuclein		GO:0006584 catecholamine metabolic process; GO:0006725 cellular aromatic compound metabolic process; GO:0006807 nitrogen compound metabolic process; GO:0007154 cell communication; GO:0007267 cell-cell signaling; GO:0007268 chemical synaptic transmission; GO:0008152 metabolic process; GO:0009712 catechol-containing compound metabolic process; GO:0009987 cellular process; GO:0010035 response to ino…	GO:0005622 intracellular anatomical structure; GO:0005737 cytoplasm; GO:0005829 cytosol; GO:0016234 inclusion body; GO:0030424 axon; GO:0030426 growth cone; GO:0030427 site of polarized growth; GO:0036477 somatodendritic compartment; GO:0042995 cell projection; GO:0043005 neuron projection; GO:0043025 neuronal cell body; GO:0043195 terminal bouton; GO:0043679 axon terminus; GO:0044297 cell body; …	GO:0004857 enzyme inhibitor activity; GO:0004859 phospholipase inhibitor activity; GO:0005488 binding; GO:0005507 copper ion binding; GO:0005509 calcium ion binding; GO:0005515 protein binding; GO:0008092 cytoskeletal protein binding; GO:0015631 tubulin binding; GO:0030234 enzyme regulator activity; GO:0043014 alpha-tubulin binding; GO:0043167 ion binding; GO:0043169 cation binding; GO:0046872 me…
A0A0G2JSR0	15	K	Voltage-dependent anion-selective channel protein 3 OS=Rattus norvegicus OX=10116 GN=Vdac3 PE=1 SV=2	Vdac3	_AAK[Lac (K)]DVFNK_	1	cytoplasm	K15041	VDAC3; voltage-dependent anion channel protein 3	map04020 Calcium signaling pathway; map04022 cGMP-PKG signaling pathway; map04216 Ferroptosis; map04217 Necroptosis; map04218 Cellular senescence; map04613 Neutrophil extracellular trap formation; map04621 NOD-like receptor signaling pathway; map04979 Cholesterol metabolism; map05010 Alzheimer disease; map05012 Parkinson disease; map05016 Huntington disease; map05017 Spinocerebellar ataxia; map05…	GO:0000003 reproduction; GO:0001662 behavioral fear response; GO:0002209 behavioral defense response; GO:0003006 developmental process involved in reproduction; GO:0003008 system process; GO:0006810 transport; GO:0006811 ion transport; GO:0006820 anion transport; GO:0006839 mitochondrial transport; GO:0006863 purine nucleobase transport; GO:0006950 response to stress; GO:0006952 defense response;…	GO:0005622 intracellular anatomical structure; GO:0005737 cytoplasm; GO:0005739 mitochondrion; GO:0005740 mitochondrial envelope; GO:0005741 mitochondrial outer membrane; GO:0005783 endoplasmic reticulum; GO:0005791 rough endoplasmic reticulum; GO:0008021 synaptic vesicle; GO:0012505 endomembrane system; GO:0016006 Nebenkern; GO:0016020 membrane; GO:0019867 outer membrane; GO:0030133 transport ve…	GO:0005215 transporter activity; GO:0005216 ion channel activity; GO:0005244 voltage-gated ion channel activity; GO:0005253 anion channel activity; GO:0008308 voltage-gated anion channel activity; GO:0008509 anion transmembrane transporter activity; GO:0015075 ion transmembrane transporter activity; GO:0015103 inorganic anion transmembrane transporter activity; GO:0015267 channel activity; GO:001…			P	KOG3126	Porin/voltage-dependent anion-selective channel protein
A0A0G2JSR0	62	K	Voltage-dependent anion-selective channel protein 3 OS=Rattus norvegicus OX=10116 GN=Vdac3 PE=1 SV=2	Vdac3	_ASGNLETK[Lac (K)]YK_	1	cytoplasm	K15041	VDAC3; voltage-dependent anion channel protein 3	map04020 Calcium signaling pathway; map04022 cGMP-PKG signaling pathway; map04216 Ferroptosis; map04217 Necroptosis; map04218 Cellular senescence; map04613 Neutrophil extracellular trap formation; map04621 NOD-like receptor signaling pathway; map04979 Cholesterol metabolism; map05010 Alzheimer disease; map05012 Parkinson disease; map05016 Huntington disease; map05017 Spinocerebellar ataxia; map05…	GO:0000003 reproduction; GO:0001662 behavioral fear response; GO:0002209 behavioral defense response; GO:0003006 developmental process involved in reproduction; GO:0003008 system process; GO:0006810 transport; GO:0006811 ion transport; GO:0006820 anion transport; GO:0006839 mitochondrial transport; GO:0006863 purine nucleobase transport; GO:0006950 response to stress; GO:0006952 defense response;…	GO:0005622 intracellular anatomical structure; GO:0005737 cytoplasm; GO:0005739 mitochondrion; GO:0005740 mitochondrial envelope; GO:0005741 mitochondrial outer membrane; GO:0005783 endoplasmic reticulum; GO:0005791 rough endoplasmic reticulum; GO:0008021 synaptic vesicle; GO:0012505 endomembrane system; GO:0016006 Nebenkern; GO:0016020 membrane; GO:0019867 outer membrane; GO:0030133 transport ve…	GO:0005215 transporter activity; GO:0005216 ion channel activity; GO:0005244 voltage-gated ion channel activity; GO:0005253 anion channel activity; GO:0008308 voltage-gated anion channel activity; GO:0008509 anion transmembrane transporter activity; GO:0015075 ion transmembrane transporter activity; GO:0015103 inorganic anion transmembrane transporter activity; GO:0015267 channel activity; GO:001…			P	KOG3126	Porin/voltage-dependent anion-selective channel protein
A0A0G2JSR0	64	K	Voltage-dependent anion-selective channel protein 3 OS=Rattus norvegicus OX=10116 GN=Vdac3 PE=1 SV=2	Vdac3	_YK[Lac (K)]VC[Carbamidomethyl (C)]NYGLIFTQK_	1	cytoplasm	K15041	VDAC3; voltage-dependent anion channel protein 3	map04020 Calcium signaling pathway; map04022 cGMP-PKG signaling pathway; map04216 Ferroptosis; map04217 Necroptosis; map04218 Cellular senescence; map04613 Neutrophil extracellular trap formation; map04621 NOD-like receptor signaling pathway; map04979 Cholesterol metabolism; map05010 Alzheimer disease; map05012 Parkinson disease; map05016 Huntington disease; map05017 Spinocerebellar ataxia; map05…	GO:0000003 reproduction; GO:0001662 behavioral fear response; GO:0002209 behavioral defense response; GO:0003006 developmental process involved in reproduction; GO:0003008 system process; GO:0006810 transport; GO:0006811 ion transport; GO:0006820 anion transport; GO:0006839 mitochondrial transport; GO:0006863 purine nucleobase transport; GO:0006950 response to stress; GO:0006952 defense response;…	GO:0005622 intracellular anatomical structure; GO:0005737 cytoplasm; GO:0005739 mitochondrion; GO:0005740 mitochondrial envelope; GO:0005741 mitochondrial outer membrane; GO:0005783 endoplasmic reticulum; GO:0005791 rough endoplasmic reticulum; GO:0008021 synaptic vesicle; GO:0012505 endomembrane system; GO:0016006 Nebenkern; GO:0016020 membrane; GO:0019867 outer membrane; GO:0030133 transport ve…	GO:0005215 transporter activity; GO:0005216 ion channel activity; GO:0005244 voltage-gated ion channel activity; GO:0005253 anion channel activity; GO:0008308 voltage-gated anion channel activity; GO:0008509 anion transmembrane transporter activity; GO:0015075 ion transmembrane transporter activity; GO:0015103 inorganic anion transmembrane transporter activity; GO:0015267 channel activity; GO:001…			P	KOG3126	Porin/voltage-dependent anion-selective channel protein
A0A0G2JSR0	110	K	Voltage-dependent anion-selective channel protein 3 OS=Rattus norvegicus OX=10116 GN=Vdac3 PE=1 SV=2	Vdac3	_LTVDTIFVPNTGK[Lac (K)]K_	1	cytoplasm	K15041	VDAC3; voltage-dependent anion channel protein 3	map04020 Calcium signaling pathway; map04022 cGMP-PKG signaling pathway; map04216 Ferroptosis; map04217 Necroptosis; map04218 Cellular senescence; map04613 Neutrophil extracellular trap formation; map04621 NOD-like receptor signaling pathway; map04979 Cholesterol metabolism; map05010 Alzheimer disease; map05012 Parkinson disease; map05016 Huntington disease; map05017 Spinocerebellar ataxia; map05…	GO:0000003 reproduction; GO:0001662 behavioral fear response; GO:0002209 behavioral defense response; GO:0003006 developmental process involved in reproduction; GO:0003008 system process; GO:0006810 transport; GO:0006811 ion transport; GO:0006820 anion transport; GO:0006839 mitochondrial transport; GO:0006863 purine nucleobase transport; GO:0006950 response to stress; GO:0006952 defense response;…	GO:0005622 intracellular anatomical structure; GO:0005737 cytoplasm; GO:0005739 mitochondrion; GO:0005740 mitochondrial envelope; GO:0005741 mitochondrial outer membrane; GO:0005783 endoplasmic reticulum; GO:0005791 rough endoplasmic reticulum; GO:0008021 synaptic vesicle; GO:0012505 endomembrane system; GO:0016006 Nebenkern; GO:0016020 membrane; GO:0019867 outer membrane; GO:0030133 transport ve…	GO:0005215 transporter activity; GO:0005216 ion channel activity; GO:0005244 voltage-gated ion channel activity; GO:0005253 anion channel activity; GO:0008308 voltage-gated anion channel activity; GO:0008509 anion transmembrane transporter activity; GO:0015075 ion transmembrane transporter activity; GO:0015103 inorganic anion transmembrane transporter activity; GO:0015267 channel activity; GO:001…			P	KOG3126	Porin/voltage-dependent anion-selective channel protein
A0A0G2JSR0	164	K	Voltage-dependent anion-selective channel protein 3 OS=Rattus norvegicus OX=10116 GN=Vdac3 PE=1 SV=2	Vdac3	_SK[Lac (K)]LC[Carbamidomethyl (C)]QNNFALGYK_	1	cytoplasm	K15041	VDAC3; voltage-dependent anion channel protein 3	map04020 Calcium signaling pathway; map04022 cGMP-PKG signaling pathway; map04216 Ferroptosis; map04217 Necroptosis; map04218 Cellular senescence; map04613 Neutrophil extracellular trap formation; map04621 NOD-like receptor signaling pathway; map04979 Cholesterol metabolism; map05010 Alzheimer disease; map05012 Parkinson disease; map05016 Huntington disease; map05017 Spinocerebellar ataxia; map05…	GO:0000003 reproduction; GO:0001662 behavioral fear response; GO:0002209 behavioral defense response; GO:0003006 developmental process involved in reproduction; GO:0003008 system process; GO:0006810 transport; GO:0006811 ion transport; GO:0006820 anion transport; GO:0006839 mitochondrial transport; GO:0006863 purine nucleobase transport; GO:0006950 response to stress; GO:0006952 defense response;…	GO:0005622 intracellular anatomical structure; GO:0005737 cytoplasm; GO:0005739 mitochondrion; GO:0005740 mitochondrial envelope; GO:0005741 mitochondrial outer membrane; GO:0005783 endoplasmic reticulum; GO:0005791 rough endoplasmic reticulum; GO:0008021 synaptic vesicle; GO:0012505 endomembrane system; GO:0016006 Nebenkern; GO:0016020 membrane; GO:0019867 outer membrane; GO:0030133 transport ve…	GO:0005215 transporter activity; GO:0005216 ion channel activity; GO:0005244 voltage-gated ion channel activity; GO:0005253 anion channel activity; GO:0008308 voltage-gated anion channel activity; GO:0008509 anion transmembrane transporter activity; GO:0015075 ion transmembrane transporter activity; GO:0015103 inorganic anion transmembrane transporter activity; GO:0015267 channel activity; GO:001…			P	KOG3126	Porin/voltage-dependent anion-selective channel protein
A0A0G2JSR0	225	K	Voltage-dependent anion-selective channel protein 3 OS=Rattus norvegicus OX=10116 GN=Vdac3 PE=1 SV=2	Vdac3	_FGIAAK[Lac (K)]YR_	1	cytoplasm	K15041	VDAC3; voltage-dependent anion channel protein 3	map04020 Calcium signaling pathway; map04022 cGMP-PKG signaling pathway; map04216 Ferroptosis; map04217 Necroptosis; map04218 Cellular senescence; map04613 Neutrophil extracellular trap formation; map04621 NOD-like receptor signaling pathway; map04979 Cholesterol metabolism; map05010 Alzheimer disease; map05012 Parkinson disease; map05016 Huntington disease; map05017 Spinocerebellar ataxia; map05…	GO:0000003 reproduction; GO:0001662 behavioral fear response; GO:0002209 behavioral defense response; GO:0003006 developmental process involved in reproduction; GO:0003008 system process; GO:0006810 transport; GO:0006811 ion transport; GO:0006820 anion transport; GO:0006839 mitochondrial transport; GO:0006863 purine nucleobase transport; GO:0006950 response to stress; GO:0006952 defense response;…	GO:0005622 intracellular anatomical structure; GO:0005737 cytoplasm; GO:0005739 mitochondrion; GO:0005740 mitochondrial envelope; GO:0005741 mitochondrial outer membrane; GO:0005783 endoplasmic reticulum; GO:0005791 rough endoplasmic reticulum; GO:0008021 synaptic vesicle; GO:0012505 endomembrane system; GO:0016006 Nebenkern; GO:0016020 membrane; GO:0019867 outer membrane; GO:0030133 transport ve…	GO:0005215 transporter activity; GO:0005216 ion channel activity; GO:0005244 voltage-gated ion channel activity; GO:0005253 anion channel activity; GO:0008308 voltage-gated anion channel activity; GO:0008509 anion transmembrane transporter activity; GO:0015075 ion transmembrane transporter activity; GO:0015103 inorganic anion transmembrane transporter activity; GO:0015267 channel activity; GO:001…			P	KOG3126	Porin/voltage-dependent anion-selective channel protein
A0A0G2JSR7	3	K	Matrin-3 OS=Rattus norvegicus OX=10116 GN=Matr3 PE=1 SV=1	Matr3	_[Acetyl (Protein N-term)]SK[Lac (K)]SFQQSSLGR_	1	nucleus	K13213	MATR3; matrin 3	map05014 Amyotrophic lateral sclerosis	GO:0002218 activation of innate immune response; GO:0002253 activation of immune response; GO:0002376 immune system process; GO:0002682 regulation of immune system process; GO:0002684 positive regulation of immune system process; GO:0003170 heart valve development; GO:0003205 cardiac chamber development; GO:0003231 cardiac ventricle development; GO:0003279 cardiac septum development; GO:0003281 v…	GO:0005622 intracellular anatomical structure; GO:0005634 nucleus; GO:0005635 nuclear envelope; GO:0005637 nuclear inner membrane; GO:0005737 cytoplasm; GO:0012505 endomembrane system; GO:0016020 membrane; GO:0016363 nuclear matrix; GO:0019866 organelle inner membrane; GO:0031090 organelle membrane; GO:0031965 nuclear membrane; GO:0031967 organelle envelope; GO:0031974 membrane-enclosed lumen; GO…	GO:0003676 nucleic acid binding; GO:0003723 RNA binding; GO:0005198 structural molecule activity; GO:0005488 binding; GO:0005515 protein binding; GO:0035198 miRNA binding; GO:0042802 identical protein binding; GO:0061980 regulatory RNA binding; GO:0097159 organic cyclic compound binding; GO:1901363 heterocyclic compound binding;
A0A0G2JSR7	473	K	Matrin-3 OS=Rattus norvegicus OX=10116 GN=Matr3 PE=1 SV=1	Matr3	_VHLSQK[Lac (K)]YK_	1	nucleus	K13213	MATR3; matrin 3	map05014 Amyotrophic lateral sclerosis	GO:0002218 activation of innate immune response; GO:0002253 activation of immune response; GO:0002376 immune system process; GO:0002682 regulation of immune system process; GO:0002684 positive regulation of immune system process; GO:0003170 heart valve development; GO:0003205 cardiac chamber development; GO:0003231 cardiac ventricle development; GO:0003279 cardiac septum development; GO:0003281 v…	GO:0005622 intracellular anatomical structure; GO:0005634 nucleus; GO:0005635 nuclear envelope; GO:0005637 nuclear inner membrane; GO:0005737 cytoplasm; GO:0012505 endomembrane system; GO:0016020 membrane; GO:0016363 nuclear matrix; GO:0019866 organelle inner membrane; GO:0031090 organelle membrane; GO:0031965 nuclear membrane; GO:0031967 organelle envelope; GO:0031974 membrane-enclosed lumen; GO…	GO:0003676 nucleic acid binding; GO:0003723 RNA binding; GO:0005198 structural molecule activity; GO:0005488 binding; GO:0005515 protein binding; GO:0035198 miRNA binding; GO:0042802 identical protein binding; GO:0061980 regulatory RNA binding; GO:0097159 organic cyclic compound binding; GO:1901363 heterocyclic compound binding;
A0A0G2JSR7	524	K	Matrin-3 OS=Rattus norvegicus OX=10116 GN=Matr3 PE=1 SV=1	Matr3	_IK[Lac (K)]NYILMR_	1	nucleus	K13213	MATR3; matrin 3	map05014 Amyotrophic lateral sclerosis	GO:0002218 activation of innate immune response; GO:0002253 activation of immune response; GO:0002376 immune system process; GO:0002682 regulation of immune system process; GO:0002684 positive regulation of immune system process; GO:0003170 heart valve development; GO:0003205 cardiac chamber development; GO:0003231 cardiac ventricle development; GO:0003279 cardiac septum development; GO:0003281 v…	GO:0005622 intracellular anatomical structure; GO:0005634 nucleus; GO:0005635 nuclear envelope; GO:0005637 nuclear inner membrane; GO:0005737 cytoplasm; GO:0012505 endomembrane system; GO:0016020 membrane; GO:0016363 nuclear matrix; GO:0019866 organelle inner membrane; GO:0031090 organelle membrane; GO:0031965 nuclear membrane; GO:0031967 organelle envelope; GO:0031974 membrane-enclosed lumen; GO…	GO:0003676 nucleic acid binding; GO:0003723 RNA binding; GO:0005198 structural molecule activity; GO:0005488 binding; GO:0005515 protein binding; GO:0035198 miRNA binding; GO:0042802 identical protein binding; GO:0061980 regulatory RNA binding; GO:0097159 organic cyclic compound binding; GO:1901363 heterocyclic compound binding;
A0A0G2JSR7	617	K	Matrin-3 OS=Rattus norvegicus OX=10116 GN=Matr3 PE=1 SV=1	Matr3	_TDGAQK[Lac (K)]TENPAEGK_	1	nucleus	K13213	MATR3; matrin 3	map05014 Amyotrophic lateral sclerosis	GO:0002218 activation of innate immune response; GO:0002253 activation of immune response; GO:0002376 immune system process; GO:0002682 regulation of immune system process; GO:0002684 positive regulation of immune system process; GO:0003170 heart valve development; GO:0003205 cardiac chamber development; GO:0003231 cardiac ventricle development; GO:0003279 cardiac septum development; GO:0003281 v…	GO:0005622 intracellular anatomical structure; GO:0005634 nucleus; GO:0005635 nuclear envelope; GO:0005637 nuclear inner membrane; GO:0005737 cytoplasm; GO:0012505 endomembrane system; GO:0016020 membrane; GO:0016363 nuclear matrix; GO:0019866 organelle inner membrane; GO:0031090 organelle membrane; GO:0031965 nuclear membrane; GO:0031967 organelle envelope; GO:0031974 membrane-enclosed lumen; GO…	GO:0003676 nucleic acid binding; GO:0003723 RNA binding; GO:0005198 structural molecule activity; GO:0005488 binding; GO:0005515 protein binding; GO:0035198 miRNA binding; GO:0042802 identical protein binding; GO:0061980 regulatory RNA binding; GO:0097159 organic cyclic compound binding; GO:1901363 heterocyclic compound binding;
A0A0G2JSV3	176	K	ribose-phosphate diphosphokinase OS=Rattus norvegicus OX=10116 GN=LOC314140 PE=1 SV=1	LOC314140	_NC[Carbamidomethyl (C)]TIVSPDAGGAK[Lac (K)]R_	1	cytoplasm	K00948	PRPS, prsA; ribose-phosphate pyrophosphokinase [EC:2.7.6.1]	map00030 Pentose phosphate pathway; map00230 Purine metabolism; map01100 Metabolic pathways; map01200 Carbon metabolism; map01230 Biosynthesis of amino acids	GO:0006015 5-phosphoribose 1-diphosphate biosynthetic process; GO:0006139 nucleobase-containing compound metabolic process; GO:0006163 purine nucleotide metabolic process; GO:0006164 purine nucleotide biosynthetic process; GO:0006167 AMP biosynthetic process; GO:0006725 cellular aromatic compound metabolic process; GO:0006753 nucleoside phosphate metabolic process; GO:0006793 phosphorus metabolic…	GO:0002189 ribose phosphate diphosphokinase complex; GO:0032991 protein-containing complex; GO:0061695 transferase complex, transferring phosphorus-containing groups; GO:1902494 catalytic complex; GO:1990234 transferase complex;	GO:0000166 nucleotide binding; GO:0000287 magnesium ion binding; GO:0001882 nucleoside binding; GO:0001883 purine nucleoside binding; GO:0003824 catalytic activity; GO:0004749 ribose phosphate diphosphokinase activity; GO:0005488 binding; GO:0005515 protein binding; GO:0005524 ATP binding; GO:0016208 AMP binding; GO:0016740 transferase activity; GO:0016772 transferase activity, transferring phosp…	PF13793; PF14572	PF13793 N-terminal domain of ribose phosphate pyrophosphokinase; PF14572 Phosphoribosyl synthetase-associated domain	FE	KOG1448	Ribose-phosphate pyrophosphokinase
A0A0G2JSY2	260	K	Calpastatin OS=Rattus norvegicus OX=10116 GN=Cast PE=1 SV=1	Cast	_STGESSK[Lac (K)]AQSAGVTR_	1	nucleus	K04281	CAST; calpastatin	map05131 Shigellosis	GO:0000003 reproduction; GO:0000768 syncytium formation by plasma membrane fusion; GO:0001775 cell activation; GO:0001889 liver development; GO:0006807 nitrogen compound metabolic process; GO:0006949 syncytium formation; GO:0007275 multicellular organism development; GO:0007338 single fertilization; GO:0007343 egg activation; GO:0007399 nervous system development; GO:0007417 central nervous syste…	GO:0005622 intracellular anatomical structure; GO:0005634 nucleus; GO:0005737 cytoplasm; GO:0005783 endoplasmic reticulum; GO:0005829 cytosol; GO:0012505 endomembrane system; GO:0014069 postsynaptic density; GO:0016020 membrane; GO:0032279 asymmetric synapse; GO:0043226 organelle; GO:0043227 membrane-bounded organelle; GO:0043229 intracellular organelle; GO:0043231 intracellular membrane-bounded …	GO:0002020 protease binding; GO:0004857 enzyme inhibitor activity; GO:0004866 endopeptidase inhibitor activity; GO:0004869 cysteine-type endopeptidase inhibitor activity; GO:0005488 binding; GO:0005515 protein binding; GO:0010859 calcium-dependent cysteine-type endopeptidase inhibitor activity; GO:0019899 enzyme binding; GO:0030234 enzyme regulator activity; GO:0030414 peptidase inhibitor activit…
A0A0G2JT48	151	K	Microtubule-associated protein RP/EB family member 1 OS=Rattus norvegicus OX=10116 GN=Mapre1 PE=1 SV=2	Mapre1	_PKK[Lac (K)]PLGSGSAAPQRPIATQR_	1	cytoplasm	K10436	MAPRE; microtubule-associated protein, RP/EB family		GO:0000022 mitotic spindle elongation; GO:0000070 mitotic sister chromatid segregation; GO:0000086 G2/M transition of mitotic cell cycle; GO:0000226 microtubule cytoskeleton organization; GO:0000278 mitotic cell cycle; GO:0000280 nuclear division; GO:0000819 sister chromatid segregation; GO:0001700 embryonic development via the syncytial blastoderm; GO:0002252 immune effector process; GO:0002376 …	GO:0000235 astral microtubule; GO:0000775 chromosome, centromeric region; GO:0000776 kinetochore; GO:0005622 intracellular anatomical structure; GO:0005694 chromosome; GO:0005737 cytoplasm; GO:0005794 Golgi apparatus; GO:0005813 centrosome; GO:0005815 microtubule organizing center; GO:0005818 aster; GO:0005819 spindle; GO:0005829 cytosol; GO:0005856 cytoskeleton; GO:0005874 microtubule; GO:000587…	GO:0005488 binding; GO:0005515 protein binding; GO:0008017 microtubule binding; GO:0008022 protein C-terminus binding; GO:0008092 cytoskeletal protein binding; GO:0015631 tubulin binding; GO:0017022 myosin binding; GO:0019899 enzyme binding; GO:0019900 kinase binding; GO:0019901 protein kinase binding; GO:0042802 identical protein binding; GO:0051010 microtubule plus-end binding;	PF00307	PF00307 Calponin homology (CH) domain	DZ	KOG3000	Microtubule-binding protein involved in cell cycle control
A0A0G2JT48	174	K	Microtubule-associated protein RP/EB family member 1 OS=Rattus norvegicus OX=10116 GN=Mapre1 PE=1 SV=2	Mapre1	_TTAAPK[Lac (K)]AGPGMVR_	1	cytoplasm	K10436	MAPRE; microtubule-associated protein, RP/EB family		GO:0000022 mitotic spindle elongation; GO:0000070 mitotic sister chromatid segregation; GO:0000086 G2/M transition of mitotic cell cycle; GO:0000226 microtubule cytoskeleton organization; GO:0000278 mitotic cell cycle; GO:0000280 nuclear division; GO:0000819 sister chromatid segregation; GO:0001700 embryonic development via the syncytial blastoderm; GO:0002252 immune effector process; GO:0002376 …	GO:0000235 astral microtubule; GO:0000775 chromosome, centromeric region; GO:0000776 kinetochore; GO:0005622 intracellular anatomical structure; GO:0005694 chromosome; GO:0005737 cytoplasm; GO:0005794 Golgi apparatus; GO:0005813 centrosome; GO:0005815 microtubule organizing center; GO:0005818 aster; GO:0005819 spindle; GO:0005829 cytosol; GO:0005856 cytoskeleton; GO:0005874 microtubule; GO:000587…	GO:0005488 binding; GO:0005515 protein binding; GO:0008017 microtubule binding; GO:0008022 protein C-terminus binding; GO:0008092 cytoskeletal protein binding; GO:0015631 tubulin binding; GO:0017022 myosin binding; GO:0019899 enzyme binding; GO:0019900 kinase binding; GO:0019901 protein kinase binding; GO:0042802 identical protein binding; GO:0051010 microtubule plus-end binding;	PF00307	PF00307 Calponin homology (CH) domain	DZ	KOG3000	Microtubule-binding protein involved in cell cycle control
A0A0G2JT63	97	K	Cytoplasmic FMR1-interacting protein OS=Rattus norvegicus OX=10116 GN=Cyfip2 PE=3 SV=2	Cyfip2	_AIPQVK[Lac (K)]C[Carbamidomethyl (C)]NEQPNR_	1	cytoplasm	K05749	CYFIP; cytoplasmic FMR1 interacting protein	map04810 Regulation of actin cytoskeleton; map05130 Pathogenic Escherichia coli infection; map05132 Salmonella infection	GO:0000003 reproduction; GO:0000902 cell morphogenesis; GO:0000904 cell morphogenesis involved in differentiation; GO:0001558 regulation of cell growth; GO:0001654 eye development; GO:0001667 ameboidal-type cell migration; GO:0001745 compound eye morphogenesis; GO:0002064 epithelial cell development; GO:0002065 columnar/cuboidal epithelial cell differentiation; GO:0002066 columnar/cuboidal epithe…	GO:0001726 ruffle; GO:0005622 intracellular anatomical structure; GO:0005737 cytoplasm; GO:0005829 cytosol; GO:0005845 mRNA cap binding complex; GO:0030027 lamellipodium; GO:0030054 cell junction; GO:0030175 filopodium; GO:0030424 axon; GO:0030425 dendrite; GO:0030426 growth cone; GO:0030427 site of polarized growth; GO:0031209 SCAR complex; GO:0031252 cell leading edge; GO:0032433 filopodium tip…	GO:0000339 RNA cap binding; GO:0000340 RNA 7-methylguanosine cap binding; GO:0003676 nucleic acid binding; GO:0003723 RNA binding; GO:0003779 actin binding; GO:0005488 binding; GO:0005515 protein binding; GO:0005522 profilin binding; GO:0008092 cytoskeletal protein binding; GO:0019899 enzyme binding; GO:0031267 small GTPase binding; GO:0044877 protein-containing complex binding; GO:0051015 actin …	PF07159	PF07159 CYRIA/CYRIB Rac1 binding domain	R	KOG3534	p53 inducible protein PIR121
A0A0G2JT63	320	K	Cytoplasmic FMR1-interacting protein OS=Rattus norvegicus OX=10116 GN=Cyfip2 PE=3 SV=2	Cyfip2	_YIK[Lac (K)]TSAHYEENK_	1	cytoplasm	K05749	CYFIP; cytoplasmic FMR1 interacting protein	map04810 Regulation of actin cytoskeleton; map05130 Pathogenic Escherichia coli infection; map05132 Salmonella infection	GO:0000003 reproduction; GO:0000902 cell morphogenesis; GO:0000904 cell morphogenesis involved in differentiation; GO:0001558 regulation of cell growth; GO:0001654 eye development; GO:0001667 ameboidal-type cell migration; GO:0001745 compound eye morphogenesis; GO:0002064 epithelial cell development; GO:0002065 columnar/cuboidal epithelial cell differentiation; GO:0002066 columnar/cuboidal epithe…	GO:0001726 ruffle; GO:0005622 intracellular anatomical structure; GO:0005737 cytoplasm; GO:0005829 cytosol; GO:0005845 mRNA cap binding complex; GO:0030027 lamellipodium; GO:0030054 cell junction; GO:0030175 filopodium; GO:0030424 axon; GO:0030425 dendrite; GO:0030426 growth cone; GO:0030427 site of polarized growth; GO:0031209 SCAR complex; GO:0031252 cell leading edge; GO:0032433 filopodium tip…	GO:0000339 RNA cap binding; GO:0000340 RNA 7-methylguanosine cap binding; GO:0003676 nucleic acid binding; GO:0003723 RNA binding; GO:0003779 actin binding; GO:0005488 binding; GO:0005515 protein binding; GO:0005522 profilin binding; GO:0008092 cytoskeletal protein binding; GO:0019899 enzyme binding; GO:0031267 small GTPase binding; GO:0044877 protein-containing complex binding; GO:0051015 actin …	PF07159	PF07159 CYRIA/CYRIB Rac1 binding domain	R	KOG3534	p53 inducible protein PIR121
A0A0G2JT63	421	K	Cytoplasmic FMR1-interacting protein OS=Rattus norvegicus OX=10116 GN=Cyfip2 PE=3 SV=2	Cyfip2	_LVHPTDK[Lac (K)]FC[Carbamidomethyl (C)]NK_	1	cytoplasm	K05749	CYFIP; cytoplasmic FMR1 interacting protein	map04810 Regulation of actin cytoskeleton; map05130 Pathogenic Escherichia coli infection; map05132 Salmonella infection	GO:0000003 reproduction; GO:0000902 cell morphogenesis; GO:0000904 cell morphogenesis involved in differentiation; GO:0001558 regulation of cell growth; GO:0001654 eye development; GO:0001667 ameboidal-type cell migration; GO:0001745 compound eye morphogenesis; GO:0002064 epithelial cell development; GO:0002065 columnar/cuboidal epithelial cell differentiation; GO:0002066 columnar/cuboidal epithe…	GO:0001726 ruffle; GO:0005622 intracellular anatomical structure; GO:0005737 cytoplasm; GO:0005829 cytosol; GO:0005845 mRNA cap binding complex; GO:0030027 lamellipodium; GO:0030054 cell junction; GO:0030175 filopodium; GO:0030424 axon; GO:0030425 dendrite; GO:0030426 growth cone; GO:0030427 site of polarized growth; GO:0031209 SCAR complex; GO:0031252 cell leading edge; GO:0032433 filopodium tip…	GO:0000339 RNA cap binding; GO:0000340 RNA 7-methylguanosine cap binding; GO:0003676 nucleic acid binding; GO:0003723 RNA binding; GO:0003779 actin binding; GO:0005488 binding; GO:0005515 protein binding; GO:0005522 profilin binding; GO:0008092 cytoskeletal protein binding; GO:0019899 enzyme binding; GO:0031267 small GTPase binding; GO:0044877 protein-containing complex binding; GO:0051015 actin …	PF07159	PF07159 CYRIA/CYRIB Rac1 binding domain	R	KOG3534	p53 inducible protein PIR121
A0A0G2JT63	425	K	Cytoplasmic FMR1-interacting protein OS=Rattus norvegicus OX=10116 GN=Cyfip2 PE=3 SV=2	Cyfip2	_FC[Carbamidomethyl (C)]NK[Lac (K)]DC[Carbamidomethyl (C)]PGTAEEYER_	1	cytoplasm	K05749	CYFIP; cytoplasmic FMR1 interacting protein	map04810 Regulation of actin cytoskeleton; map05130 Pathogenic Escherichia coli infection; map05132 Salmonella infection	GO:0000003 reproduction; GO:0000902 cell morphogenesis; GO:0000904 cell morphogenesis involved in differentiation; GO:0001558 regulation of cell growth; GO:0001654 eye development; GO:0001667 ameboidal-type cell migration; GO:0001745 compound eye morphogenesis; GO:0002064 epithelial cell development; GO:0002065 columnar/cuboidal epithelial cell differentiation; GO:0002066 columnar/cuboidal epithe…	GO:0001726 ruffle; GO:0005622 intracellular anatomical structure; GO:0005737 cytoplasm; GO:0005829 cytosol; GO:0005845 mRNA cap binding complex; GO:0030027 lamellipodium; GO:0030054 cell junction; GO:0030175 filopodium; GO:0030424 axon; GO:0030425 dendrite; GO:0030426 growth cone; GO:0030427 site of polarized growth; GO:0031209 SCAR complex; GO:0031252 cell leading edge; GO:0032433 filopodium tip…	GO:0000339 RNA cap binding; GO:0000340 RNA 7-methylguanosine cap binding; GO:0003676 nucleic acid binding; GO:0003723 RNA binding; GO:0003779 actin binding; GO:0005488 binding; GO:0005515 protein binding; GO:0005522 profilin binding; GO:0008092 cytoskeletal protein binding; GO:0019899 enzyme binding; GO:0031267 small GTPase binding; GO:0044877 protein-containing complex binding; GO:0051015 actin …	PF07159	PF07159 CYRIA/CYRIB Rac1 binding domain	R	KOG3534	p53 inducible protein PIR121
A0A0G2JT63	539	K	Cytoplasmic FMR1-interacting protein OS=Rattus norvegicus OX=10116 GN=Cyfip2 PE=3 SV=2	Cyfip2	_GEKDPK[Lac (K)]GGFDIK_	0.999764	cytoplasm	K05749	CYFIP; cytoplasmic FMR1 interacting protein	map04810 Regulation of actin cytoskeleton; map05130 Pathogenic Escherichia coli infection; map05132 Salmonella infection	GO:0000003 reproduction; GO:0000902 cell morphogenesis; GO:0000904 cell morphogenesis involved in differentiation; GO:0001558 regulation of cell growth; GO:0001654 eye development; GO:0001667 ameboidal-type cell migration; GO:0001745 compound eye morphogenesis; GO:0002064 epithelial cell development; GO:0002065 columnar/cuboidal epithelial cell differentiation; GO:0002066 columnar/cuboidal epithe…	GO:0001726 ruffle; GO:0005622 intracellular anatomical structure; GO:0005737 cytoplasm; GO:0005829 cytosol; GO:0005845 mRNA cap binding complex; GO:0030027 lamellipodium; GO:0030054 cell junction; GO:0030175 filopodium; GO:0030424 axon; GO:0030425 dendrite; GO:0030426 growth cone; GO:0030427 site of polarized growth; GO:0031209 SCAR complex; GO:0031252 cell leading edge; GO:0032433 filopodium tip…	GO:0000339 RNA cap binding; GO:0000340 RNA 7-methylguanosine cap binding; GO:0003676 nucleic acid binding; GO:0003723 RNA binding; GO:0003779 actin binding; GO:0005488 binding; GO:0005515 protein binding; GO:0005522 profilin binding; GO:0008092 cytoskeletal protein binding; GO:0019899 enzyme binding; GO:0031267 small GTPase binding; GO:0044877 protein-containing complex binding; GO:0051015 actin …	PF07159	PF07159 CYRIA/CYRIB Rac1 binding domain	R	KOG3534	p53 inducible protein PIR121
A0A0G2JT77	317	K	Regulating synaptic membrane exocytosis protein 1 OS=Rattus norvegicus OX=10116 GN=Rims1 PE=1 SV=2	Rims1	_VPK[Lac (K)]SVVQPGEGIADER_	1	nucleus	K15291	RIMS1, RIM1; regulating synaptic membrane exocytosis protein 1	map04721 Synaptic vesicle cycle; map04723 Retrograde endocannabinoid signaling	GO:0001505 regulation of neurotransmitter levels; GO:0001558 regulation of cell growth; GO:0001956 positive regulation of neurotransmitter secretion; GO:0002790 peptide secretion; GO:0006810 transport; GO:0006836 neurotransmitter transport; GO:0006887 exocytosis; GO:0007154 cell communication; GO:0007165 signal transduction; GO:0007267 cell-cell signaling; GO:0007268 chemical synaptic transmissio…	GO:0005622 intracellular anatomical structure; GO:0005737 cytoplasm; GO:0005829 cytosol; GO:0005886 plasma membrane; GO:0005938 cell cortex; GO:0014069 postsynaptic density; GO:0016020 membrane; GO:0031982 vesicle; GO:0032279 asymmetric synapse; GO:0032991 protein-containing complex; GO:0042734 presynaptic membrane; GO:0043226 organelle; GO:0043227 membrane-bounded organelle; GO:0045202 synapse; …	GO:0005488 binding; GO:0005515 protein binding; GO:0017124 SH3 domain binding; GO:0019899 enzyme binding; GO:0019900 kinase binding; GO:0019901 protein kinase binding; GO:0019904 protein domain specific binding; GO:0030234 enzyme regulator activity; GO:0030695 GTPase regulator activity; GO:0031267 small GTPase binding; GO:0044325 transmembrane transporter binding; GO:0046982 protein heterodimeriz…	PF00595; PF00168	PF00595 PDZ domain; PF00168 C2 domain	U	KOG2060	Rab3 effector RIM1 and related proteins, contain PDZ and C2 domains
A0A0G2JT77	434	K	Regulating synaptic membrane exocytosis protein 1 OS=Rattus norvegicus OX=10116 GN=Rims1 PE=1 SV=2	Rims1	_HSDVALPHTEAAAAAPAEATAGK[Lac (K)]R_	1	nucleus	K15291	RIMS1, RIM1; regulating synaptic membrane exocytosis protein 1	map04721 Synaptic vesicle cycle; map04723 Retrograde endocannabinoid signaling	GO:0001505 regulation of neurotransmitter levels; GO:0001558 regulation of cell growth; GO:0001956 positive regulation of neurotransmitter secretion; GO:0002790 peptide secretion; GO:0006810 transport; GO:0006836 neurotransmitter transport; GO:0006887 exocytosis; GO:0007154 cell communication; GO:0007165 signal transduction; GO:0007267 cell-cell signaling; GO:0007268 chemical synaptic transmissio…	GO:0005622 intracellular anatomical structure; GO:0005737 cytoplasm; GO:0005829 cytosol; GO:0005886 plasma membrane; GO:0005938 cell cortex; GO:0014069 postsynaptic density; GO:0016020 membrane; GO:0031982 vesicle; GO:0032279 asymmetric synapse; GO:0032991 protein-containing complex; GO:0042734 presynaptic membrane; GO:0043226 organelle; GO:0043227 membrane-bounded organelle; GO:0045202 synapse; …	GO:0005488 binding; GO:0005515 protein binding; GO:0017124 SH3 domain binding; GO:0019899 enzyme binding; GO:0019900 kinase binding; GO:0019901 protein kinase binding; GO:0019904 protein domain specific binding; GO:0030234 enzyme regulator activity; GO:0030695 GTPase regulator activity; GO:0031267 small GTPase binding; GO:0044325 transmembrane transporter binding; GO:0046982 protein heterodimeriz…	PF00595; PF00168	PF00595 PDZ domain; PF00168 C2 domain	U	KOG2060	Rab3 effector RIM1 and related proteins, contain PDZ and C2 domains
A0A0G2JT77	505	K	Regulating synaptic membrane exocytosis protein 1 OS=Rattus norvegicus OX=10116 GN=Rims1 PE=1 SV=2	Rims1	_EK[Lac (K)]AESMLR_	1	nucleus	K15291	RIMS1, RIM1; regulating synaptic membrane exocytosis protein 1	map04721 Synaptic vesicle cycle; map04723 Retrograde endocannabinoid signaling	GO:0001505 regulation of neurotransmitter levels; GO:0001558 regulation of cell growth; GO:0001956 positive regulation of neurotransmitter secretion; GO:0002790 peptide secretion; GO:0006810 transport; GO:0006836 neurotransmitter transport; GO:0006887 exocytosis; GO:0007154 cell communication; GO:0007165 signal transduction; GO:0007267 cell-cell signaling; GO:0007268 chemical synaptic transmissio…	GO:0005622 intracellular anatomical structure; GO:0005737 cytoplasm; GO:0005829 cytosol; GO:0005886 plasma membrane; GO:0005938 cell cortex; GO:0014069 postsynaptic density; GO:0016020 membrane; GO:0031982 vesicle; GO:0032279 asymmetric synapse; GO:0032991 protein-containing complex; GO:0042734 presynaptic membrane; GO:0043226 organelle; GO:0043227 membrane-bounded organelle; GO:0045202 synapse; …	GO:0005488 binding; GO:0005515 protein binding; GO:0017124 SH3 domain binding; GO:0019899 enzyme binding; GO:0019900 kinase binding; GO:0019901 protein kinase binding; GO:0019904 protein domain specific binding; GO:0030234 enzyme regulator activity; GO:0030695 GTPase regulator activity; GO:0031267 small GTPase binding; GO:0044325 transmembrane transporter binding; GO:0046982 protein heterodimeriz…	PF00595; PF00168	PF00595 PDZ domain; PF00168 C2 domain	U	KOG2060	Rab3 effector RIM1 and related proteins, contain PDZ and C2 domains
A0A0G2JT77	624	K	Regulating synaptic membrane exocytosis protein 1 OS=Rattus norvegicus OX=10116 GN=Rims1 PE=1 SV=2	Rims1	_TTMPK[Lac (K)]ESGALLGLK_	1	nucleus	K15291	RIMS1, RIM1; regulating synaptic membrane exocytosis protein 1	map04721 Synaptic vesicle cycle; map04723 Retrograde endocannabinoid signaling	GO:0001505 regulation of neurotransmitter levels; GO:0001558 regulation of cell growth; GO:0001956 positive regulation of neurotransmitter secretion; GO:0002790 peptide secretion; GO:0006810 transport; GO:0006836 neurotransmitter transport; GO:0006887 exocytosis; GO:0007154 cell communication; GO:0007165 signal transduction; GO:0007267 cell-cell signaling; GO:0007268 chemical synaptic transmissio…	GO:0005622 intracellular anatomical structure; GO:0005737 cytoplasm; GO:0005829 cytosol; GO:0005886 plasma membrane; GO:0005938 cell cortex; GO:0014069 postsynaptic density; GO:0016020 membrane; GO:0031982 vesicle; GO:0032279 asymmetric synapse; GO:0032991 protein-containing complex; GO:0042734 presynaptic membrane; GO:0043226 organelle; GO:0043227 membrane-bounded organelle; GO:0045202 synapse; …	GO:0005488 binding; GO:0005515 protein binding; GO:0017124 SH3 domain binding; GO:0019899 enzyme binding; GO:0019900 kinase binding; GO:0019901 protein kinase binding; GO:0019904 protein domain specific binding; GO:0030234 enzyme regulator activity; GO:0030695 GTPase regulator activity; GO:0031267 small GTPase binding; GO:0044325 transmembrane transporter binding; GO:0046982 protein heterodimeriz…	PF00595; PF00168	PF00595 PDZ domain; PF00168 C2 domain	U	KOG2060	Rab3 effector RIM1 and related proteins, contain PDZ and C2 domains
A0A0G2JT77	948	K	Regulating synaptic membrane exocytosis protein 1 OS=Rattus norvegicus OX=10116 GN=Rims1 PE=1 SV=2	Rims1	_ESK[Lac (K)]ATTLTVPEQQR_	1	nucleus	K15291	RIMS1, RIM1; regulating synaptic membrane exocytosis protein 1	map04721 Synaptic vesicle cycle; map04723 Retrograde endocannabinoid signaling	GO:0001505 regulation of neurotransmitter levels; GO:0001558 regulation of cell growth; GO:0001956 positive regulation of neurotransmitter secretion; GO:0002790 peptide secretion; GO:0006810 transport; GO:0006836 neurotransmitter transport; GO:0006887 exocytosis; GO:0007154 cell communication; GO:0007165 signal transduction; GO:0007267 cell-cell signaling; GO:0007268 chemical synaptic transmissio…	GO:0005622 intracellular anatomical structure; GO:0005737 cytoplasm; GO:0005829 cytosol; GO:0005886 plasma membrane; GO:0005938 cell cortex; GO:0014069 postsynaptic density; GO:0016020 membrane; GO:0031982 vesicle; GO:0032279 asymmetric synapse; GO:0032991 protein-containing complex; GO:0042734 presynaptic membrane; GO:0043226 organelle; GO:0043227 membrane-bounded organelle; GO:0045202 synapse; …	GO:0005488 binding; GO:0005515 protein binding; GO:0017124 SH3 domain binding; GO:0019899 enzyme binding; GO:0019900 kinase binding; GO:0019901 protein kinase binding; GO:0019904 protein domain specific binding; GO:0030234 enzyme regulator activity; GO:0030695 GTPase regulator activity; GO:0031267 small GTPase binding; GO:0044325 transmembrane transporter binding; GO:0046982 protein heterodimeriz…	PF00595; PF00168	PF00595 PDZ domain; PF00168 C2 domain	U	KOG2060	Rab3 effector RIM1 and related proteins, contain PDZ and C2 domains
A0A0G2JT77	1248	K	Regulating synaptic membrane exocytosis protein 1 OS=Rattus norvegicus OX=10116 GN=Rims1 PE=1 SV=2	Rims1	_YNIHK[Lac (K)]DQYR_	1	nucleus	K15291	RIMS1, RIM1; regulating synaptic membrane exocytosis protein 1	map04721 Synaptic vesicle cycle; map04723 Retrograde endocannabinoid signaling	GO:0001505 regulation of neurotransmitter levels; GO:0001558 regulation of cell growth; GO:0001956 positive regulation of neurotransmitter secretion; GO:0002790 peptide secretion; GO:0006810 transport; GO:0006836 neurotransmitter transport; GO:0006887 exocytosis; GO:0007154 cell communication; GO:0007165 signal transduction; GO:0007267 cell-cell signaling; GO:0007268 chemical synaptic transmissio…	GO:0005622 intracellular anatomical structure; GO:0005737 cytoplasm; GO:0005829 cytosol; GO:0005886 plasma membrane; GO:0005938 cell cortex; GO:0014069 postsynaptic density; GO:0016020 membrane; GO:0031982 vesicle; GO:0032279 asymmetric synapse; GO:0032991 protein-containing complex; GO:0042734 presynaptic membrane; GO:0043226 organelle; GO:0043227 membrane-bounded organelle; GO:0045202 synapse; …	GO:0005488 binding; GO:0005515 protein binding; GO:0017124 SH3 domain binding; GO:0019899 enzyme binding; GO:0019900 kinase binding; GO:0019901 protein kinase binding; GO:0019904 protein domain specific binding; GO:0030234 enzyme regulator activity; GO:0030695 GTPase regulator activity; GO:0031267 small GTPase binding; GO:0044325 transmembrane transporter binding; GO:0046982 protein heterodimeriz…	PF00595; PF00168	PF00595 PDZ domain; PF00168 C2 domain	U	KOG2060	Rab3 effector RIM1 and related proteins, contain PDZ and C2 domains
A0A0G2JTD7	286	K	Cytoplasmic linker-associated protein 1 OS=Rattus norvegicus OX=10116 GN=Clasp1 PE=1 SV=2	Clasp1	_LMASSLGSK[Lac (K)]SSAAK_	1	nucleus	K16578	CLASP1_2; CLIP-associating protein 1/2		GO:0000003 reproduction; GO:0000022 mitotic spindle elongation; GO:0000070 mitotic sister chromatid segregation; GO:0000086 G2/M transition of mitotic cell cycle; GO:0000226 microtubule cytoskeleton organization; GO:0000278 mitotic cell cycle; GO:0000280 nuclear division; GO:0000819 sister chromatid segregation; GO:0000902 cell morphogenesis; GO:0000904 cell morphogenesis involved in differentiat…	GO:0000775 chromosome, centromeric region; GO:0000776 kinetochore; GO:0000922 spindle pole; GO:0005576 extracellular region; GO:0005622 intracellular anatomical structure; GO:0005634 nucleus; GO:0005694 chromosome; GO:0005737 cytoplasm; GO:0005794 Golgi apparatus; GO:0005813 centrosome; GO:0005815 microtubule organizing center; GO:0005819 spindle; GO:0005827 polar microtubule; GO:0005828 kinetoch…	GO:0000166 nucleotide binding; GO:0001882 nucleoside binding; GO:0001883 purine nucleoside binding; GO:0002162 dystroglycan binding; GO:0005488 binding; GO:0005515 protein binding; GO:0005525 GTP binding; GO:0008017 microtubule binding; GO:0008092 cytoskeletal protein binding; GO:0015631 tubulin binding; GO:0017076 purine nucleotide binding; GO:0019001 guanyl nucleotide binding; GO:0032549 ribonu…			R	KOG2956	CLIP-associating protein
A0A0G2JTH4	333	K	Leukocyte surface antigen CD47 OS=Rattus norvegicus OX=10116 GN=Cd47 PE=1 SV=2	Cd47	_AVEEPLNAFK[Lac (K)]ESK_	1	plasma membrane	K06266	CD47; CD47 antigen (Rh-related antigen, integrin-associated signal transducer)	map04512 ECM-receptor interaction	GO:0001775 cell activation; GO:0002252 immune effector process; GO:0002263 cell activation involved in immune response; GO:0002274 myeloid leukocyte activation; GO:0002275 myeloid cell activation involved in immune response; GO:0002283 neutrophil activation involved in immune response; GO:0002366 leukocyte activation involved in immune response; GO:0002376 immune system process; GO:0002443 leukoc…	GO:0005576 extracellular region; GO:0005615 extracellular space; GO:0005622 intracellular anatomical structure; GO:0005737 cytoplasm; GO:0005886 plasma membrane; GO:0005887 integral component of plasma membrane; GO:0012505 endomembrane system; GO:0012506 vesicle membrane; GO:0016020 membrane; GO:0016021 integral component of membrane; GO:0030141 secretory granule; GO:0030659 cytoplasmic vesicle m…	GO:0038023 signaling receptor activity; GO:0060089 molecular transducer activity; GO:0070053 thrombospondin receptor activity;	PF08204	PF08204 CD47 immunoglobulin-like domain				WP2433 Spinal cord injury	http://www.wikipathways.org/instance/WP2433_r120271
A0A0G2JTH6	361	K	EH domain-containing protein 3 OS=Rattus norvegicus OX=10116 GN=Ehd3 PE=1 SV=1	Ehd3	_EMPSVFGK[Lac (K)]DTK_	1	cytoplasm	K12476	EHD3; EH domain-containing protein 3	map04144 Endocytosis	GO:0000003 reproduction; GO:0001654 eye development; GO:0001745 compound eye morphogenesis; GO:0001751 compound eye photoreceptor cell differentiation; GO:0001754 eye photoreceptor cell differentiation; GO:0001881 receptor recycling; GO:0002009 morphogenesis of an epithelium; GO:0002165 instar larval or pupal development; GO:0003002 regionalization; GO:0003006 developmental process involved in re…	GO:0005622 intracellular anatomical structure; GO:0005634 nucleus; GO:0005737 cytoplasm; GO:0005768 endosome; GO:0005769 early endosome; GO:0005886 plasma membrane; GO:0005929 cilium; GO:0010008 endosome membrane; GO:0012505 endomembrane system; GO:0016020 membrane; GO:0020016 ciliary pocket; GO:0020018 ciliary pocket membrane; GO:0030139 endocytic vesicle; GO:0030424 axon; GO:0031090 organelle m…	GO:0003676 nucleic acid binding; GO:0003824 catalytic activity; GO:0005488 binding; GO:0005515 protein binding; GO:0016462 pyrophosphatase activity; GO:0016787 hydrolase activity; GO:0016817 hydrolase activity, acting on acid anhydrides; GO:0016818 hydrolase activity, acting on acid anhydrides, in phosphorus-containing anhydrides; GO:0016887 ATP hydrolysis activity; GO:0017111 nucleoside-triphosp…	PF18150	PF18150 Domain of unknown function (DUF5600)	TU	KOG1954	Endocytosis/signaling protein EHD1
A0A0G2JTK6	558	K	Metastasis-associated 1 family, member 3 OS=Rattus norvegicus OX=10116 GN=Mta3 PE=1 SV=2	Mta3	_SPPSLQTPTTK[Lac (K)]R_	1	cytoplasm	K11660	MTA; metastasis-associated protein MTA		GO:0000122 negative regulation of transcription by RNA polymerase II; GO:0006139 nucleobase-containing compound metabolic process; GO:0006259 DNA metabolic process; GO:0006281 DNA repair; GO:0006302 double-strand break repair; GO:0006304 DNA modification; GO:0006305 DNA alkylation; GO:0006306 DNA methylation; GO:0006323 DNA packaging; GO:0006325 chromatin organization; GO:0006338 chromatin remode…	GO:0000118 histone deacetylase complex; GO:0000228 nuclear chromosome; GO:0000785 chromatin; GO:0005622 intracellular anatomical structure; GO:0005634 nucleus; GO:0005635 nuclear envelope; GO:0005654 nucleoplasm; GO:0005667 transcription regulator complex; GO:0005694 chromosome; GO:0005737 cytoplasm; GO:0005783 endoplasmic reticulum; GO:0005794 Golgi apparatus; GO:0005829 cytosol; GO:0005856 cyto…	GO:0000976 transcription cis-regulatory region binding; GO:0000977 RNA polymerase II transcription regulatory region sequence-specific DNA binding; GO:0000981 DNA-binding transcription factor activity, RNA polymerase II-specific; GO:0001067 transcription regulatory region nucleic acid binding; GO:0003676 nucleic acid binding; GO:0003677 DNA binding; GO:0003690 double-stranded DNA binding; GO:0003…	PF01426; PF00249; PF00320; PF17226	PF01426 BAH domain; PF00249 Myb-like DNA-binding domain; PF00320 GATA zinc finger; PF17226 MTA R1 domain	B	KOG3554	Histone deacetylase complex, MTA1 component
A0A0G2JTL5	533	K	pyruvate carboxylase OS=Rattus norvegicus OX=10116 GN=Pc PE=1 SV=1	Pc	_VIAHGK[Lac (K)]DHPTAATK_	1	nucleus	K01958	PC, pyc; pyruvate carboxylase [EC:6.4.1.1]	map00020 Citrate cycle (TCA cycle); map00620 Pyruvate metabolism; map01100 Metabolic pathways; map01200 Carbon metabolism; map01230 Biosynthesis of amino acids	GO:0005975 carbohydrate metabolic process; GO:0005996 monosaccharide metabolic process; GO:0006006 glucose metabolic process; GO:0006082 organic acid metabolic process; GO:0006090 pyruvate metabolic process; GO:0006094 gluconeogenesis; GO:0006107 oxaloacetate metabolic process; GO:0006766 vitamin metabolic process; GO:0006767 water-soluble vitamin metabolic process; GO:0006768 biotin metabolic pr…	GO:0005622 intracellular anatomical structure; GO:0005737 cytoplasm; GO:0005739 mitochondrion; GO:0005759 mitochondrial matrix; GO:0005829 cytosol; GO:0031974 membrane-enclosed lumen; GO:0043226 organelle; GO:0043227 membrane-bounded organelle; GO:0043229 intracellular organelle; GO:0043231 intracellular membrane-bounded organelle; GO:0043233 organelle lumen; GO:0070013 intracellular organelle lu…	GO:0000166 nucleotide binding; GO:0003824 catalytic activity; GO:0004736 pyruvate carboxylase activity; GO:0005488 binding; GO:0005515 protein binding; GO:0005524 ATP binding; GO:0009374 biotin binding; GO:0016874 ligase activity; GO:0016885 ligase activity, forming carbon-carbon bonds; GO:0017076 purine nucleotide binding; GO:0019842 vitamin binding; GO:0030554 adenyl nucleotide binding; GO:0031…	PF00289; PF02786; PF02785; PF00682; PF02436; PF00364	PF00289 Biotin carboxylase, N-terminal domain; PF02786 Carbamoyl-phosphate synthase L chain, ATP binding domain; PF02785 Biotin carboxylase C-terminal domain; PF00682 HMGL-like; PF02436 Conserved carboxylase domain; PF00364 Biotin-requiring enzyme	C	KOG0369	Pyruvate carboxylase
A0A0G2JTL5	847	K	pyruvate carboxylase OS=Rattus norvegicus OX=10116 GN=Pc PE=1 SV=1	Pc	_DMAGLLK[Lac (K)]PAAC[Carbamidomethyl (C)]TM[Oxidation (M)]LVSSLR_	1	nucleus	K01958	PC, pyc; pyruvate carboxylase [EC:6.4.1.1]	map00020 Citrate cycle (TCA cycle); map00620 Pyruvate metabolism; map01100 Metabolic pathways; map01200 Carbon metabolism; map01230 Biosynthesis of amino acids	GO:0005975 carbohydrate metabolic process; GO:0005996 monosaccharide metabolic process; GO:0006006 glucose metabolic process; GO:0006082 organic acid metabolic process; GO:0006090 pyruvate metabolic process; GO:0006094 gluconeogenesis; GO:0006107 oxaloacetate metabolic process; GO:0006766 vitamin metabolic process; GO:0006767 water-soluble vitamin metabolic process; GO:0006768 biotin metabolic pr…	GO:0005622 intracellular anatomical structure; GO:0005737 cytoplasm; GO:0005739 mitochondrion; GO:0005759 mitochondrial matrix; GO:0005829 cytosol; GO:0031974 membrane-enclosed lumen; GO:0043226 organelle; GO:0043227 membrane-bounded organelle; GO:0043229 intracellular organelle; GO:0043231 intracellular membrane-bounded organelle; GO:0043233 organelle lumen; GO:0070013 intracellular organelle lu…	GO:0000166 nucleotide binding; GO:0003824 catalytic activity; GO:0004736 pyruvate carboxylase activity; GO:0005488 binding; GO:0005515 protein binding; GO:0005524 ATP binding; GO:0009374 biotin binding; GO:0016874 ligase activity; GO:0016885 ligase activity, forming carbon-carbon bonds; GO:0017076 purine nucleotide binding; GO:0019842 vitamin binding; GO:0030554 adenyl nucleotide binding; GO:0031…	PF00289; PF02786; PF02785; PF00682; PF02436; PF00364	PF00289 Biotin carboxylase, N-terminal domain; PF02786 Carbamoyl-phosphate synthase L chain, ATP binding domain; PF02785 Biotin carboxylase C-terminal domain; PF00682 HMGL-like; PF02436 Conserved carboxylase domain; PF00364 Biotin-requiring enzyme	C	KOG0369	Pyruvate carboxylase
A0A0G2JTL5	1091	K	pyruvate carboxylase OS=Rattus norvegicus OX=10116 GN=Pc PE=1 SV=1	Pc	_ELEK[Lac (K)]DLIDR_	1	nucleus	K01958	PC, pyc; pyruvate carboxylase [EC:6.4.1.1]	map00020 Citrate cycle (TCA cycle); map00620 Pyruvate metabolism; map01100 Metabolic pathways; map01200 Carbon metabolism; map01230 Biosynthesis of amino acids	GO:0005975 carbohydrate metabolic process; GO:0005996 monosaccharide metabolic process; GO:0006006 glucose metabolic process; GO:0006082 organic acid metabolic process; GO:0006090 pyruvate metabolic process; GO:0006094 gluconeogenesis; GO:0006107 oxaloacetate metabolic process; GO:0006766 vitamin metabolic process; GO:0006767 water-soluble vitamin metabolic process; GO:0006768 biotin metabolic pr…	GO:0005622 intracellular anatomical structure; GO:0005737 cytoplasm; GO:0005739 mitochondrion; GO:0005759 mitochondrial matrix; GO:0005829 cytosol; GO:0031974 membrane-enclosed lumen; GO:0043226 organelle; GO:0043227 membrane-bounded organelle; GO:0043229 intracellular organelle; GO:0043231 intracellular membrane-bounded organelle; GO:0043233 organelle lumen; GO:0070013 intracellular organelle lu…	GO:0000166 nucleotide binding; GO:0003824 catalytic activity; GO:0004736 pyruvate carboxylase activity; GO:0005488 binding; GO:0005515 protein binding; GO:0005524 ATP binding; GO:0009374 biotin binding; GO:0016874 ligase activity; GO:0016885 ligase activity, forming carbon-carbon bonds; GO:0017076 purine nucleotide binding; GO:0019842 vitamin binding; GO:0030554 adenyl nucleotide binding; GO:0031…	PF00289; PF02786; PF02785; PF00682; PF02436; PF00364	PF00289 Biotin carboxylase, N-terminal domain; PF02786 Carbamoyl-phosphate synthase L chain, ATP binding domain; PF02785 Biotin carboxylase C-terminal domain; PF00682 HMGL-like; PF02436 Conserved carboxylase domain; PF00364 Biotin-requiring enzyme	C	KOG0369	Pyruvate carboxylase
A0A0G2JTL5	1189	K	pyruvate carboxylase OS=Rattus norvegicus OX=10116 GN=Pc PE=1 SV=1	Pc	_SILVK[Lac (K)]DTQAMK_	1	nucleus	K01958	PC, pyc; pyruvate carboxylase [EC:6.4.1.1]	map00020 Citrate cycle (TCA cycle); map00620 Pyruvate metabolism; map01100 Metabolic pathways; map01200 Carbon metabolism; map01230 Biosynthesis of amino acids	GO:0005975 carbohydrate metabolic process; GO:0005996 monosaccharide metabolic process; GO:0006006 glucose metabolic process; GO:0006082 organic acid metabolic process; GO:0006090 pyruvate metabolic process; GO:0006094 gluconeogenesis; GO:0006107 oxaloacetate metabolic process; GO:0006766 vitamin metabolic process; GO:0006767 water-soluble vitamin metabolic process; GO:0006768 biotin metabolic pr…	GO:0005622 intracellular anatomical structure; GO:0005737 cytoplasm; GO:0005739 mitochondrion; GO:0005759 mitochondrial matrix; GO:0005829 cytosol; GO:0031974 membrane-enclosed lumen; GO:0043226 organelle; GO:0043227 membrane-bounded organelle; GO:0043229 intracellular organelle; GO:0043231 intracellular membrane-bounded organelle; GO:0043233 organelle lumen; GO:0070013 intracellular organelle lu…	GO:0000166 nucleotide binding; GO:0003824 catalytic activity; GO:0004736 pyruvate carboxylase activity; GO:0005488 binding; GO:0005515 protein binding; GO:0005524 ATP binding; GO:0009374 biotin binding; GO:0016874 ligase activity; GO:0016885 ligase activity, forming carbon-carbon bonds; GO:0017076 purine nucleotide binding; GO:0019842 vitamin binding; GO:0030554 adenyl nucleotide binding; GO:0031…	PF00289; PF02786; PF02785; PF00682; PF02436; PF00364	PF00289 Biotin carboxylase, N-terminal domain; PF02786 Carbamoyl-phosphate synthase L chain, ATP binding domain; PF02785 Biotin carboxylase C-terminal domain; PF00682 HMGL-like; PF02436 Conserved carboxylase domain; PF00364 Biotin-requiring enzyme	C	KOG0369	Pyruvate carboxylase
A0A0G2JTL5	1208	K	pyruvate carboxylase OS=Rattus norvegicus OX=10116 GN=Pc PE=1 SV=1	Pc	_DVK[Lac (K)]GQIGAPMPGK_	1	nucleus	K01958	PC, pyc; pyruvate carboxylase [EC:6.4.1.1]	map00020 Citrate cycle (TCA cycle); map00620 Pyruvate metabolism; map01100 Metabolic pathways; map01200 Carbon metabolism; map01230 Biosynthesis of amino acids	GO:0005975 carbohydrate metabolic process; GO:0005996 monosaccharide metabolic process; GO:0006006 glucose metabolic process; GO:0006082 organic acid metabolic process; GO:0006090 pyruvate metabolic process; GO:0006094 gluconeogenesis; GO:0006107 oxaloacetate metabolic process; GO:0006766 vitamin metabolic process; GO:0006767 water-soluble vitamin metabolic process; GO:0006768 biotin metabolic pr…	GO:0005622 intracellular anatomical structure; GO:0005737 cytoplasm; GO:0005739 mitochondrion; GO:0005759 mitochondrial matrix; GO:0005829 cytosol; GO:0031974 membrane-enclosed lumen; GO:0043226 organelle; GO:0043227 membrane-bounded organelle; GO:0043229 intracellular organelle; GO:0043231 intracellular membrane-bounded organelle; GO:0043233 organelle lumen; GO:0070013 intracellular organelle lu…	GO:0000166 nucleotide binding; GO:0003824 catalytic activity; GO:0004736 pyruvate carboxylase activity; GO:0005488 binding; GO:0005515 protein binding; GO:0005524 ATP binding; GO:0009374 biotin binding; GO:0016874 ligase activity; GO:0016885 ligase activity, forming carbon-carbon bonds; GO:0017076 purine nucleotide binding; GO:0019842 vitamin binding; GO:0030554 adenyl nucleotide binding; GO:0031…	PF00289; PF02786; PF02785; PF00682; PF02436; PF00364	PF00289 Biotin carboxylase, N-terminal domain; PF02786 Carbamoyl-phosphate synthase L chain, ATP binding domain; PF02785 Biotin carboxylase C-terminal domain; PF00682 HMGL-like; PF02436 Conserved carboxylase domain; PF00364 Biotin-requiring enzyme	C	KOG0369	Pyruvate carboxylase
A0A0G2JTL5	1223	K	pyruvate carboxylase OS=Rattus norvegicus OX=10116 GN=Pc PE=1 SV=1	Pc	_VIDVK[Lac (K)]VAAGAK_	1	nucleus	K01958	PC, pyc; pyruvate carboxylase [EC:6.4.1.1]	map00020 Citrate cycle (TCA cycle); map00620 Pyruvate metabolism; map01100 Metabolic pathways; map01200 Carbon metabolism; map01230 Biosynthesis of amino acids	GO:0005975 carbohydrate metabolic process; GO:0005996 monosaccharide metabolic process; GO:0006006 glucose metabolic process; GO:0006082 organic acid metabolic process; GO:0006090 pyruvate metabolic process; GO:0006094 gluconeogenesis; GO:0006107 oxaloacetate metabolic process; GO:0006766 vitamin metabolic process; GO:0006767 water-soluble vitamin metabolic process; GO:0006768 biotin metabolic pr…	GO:0005622 intracellular anatomical structure; GO:0005737 cytoplasm; GO:0005739 mitochondrion; GO:0005759 mitochondrial matrix; GO:0005829 cytosol; GO:0031974 membrane-enclosed lumen; GO:0043226 organelle; GO:0043227 membrane-bounded organelle; GO:0043229 intracellular organelle; GO:0043231 intracellular membrane-bounded organelle; GO:0043233 organelle lumen; GO:0070013 intracellular organelle lu…	GO:0000166 nucleotide binding; GO:0003824 catalytic activity; GO:0004736 pyruvate carboxylase activity; GO:0005488 binding; GO:0005515 protein binding; GO:0005524 ATP binding; GO:0009374 biotin binding; GO:0016874 ligase activity; GO:0016885 ligase activity, forming carbon-carbon bonds; GO:0017076 purine nucleotide binding; GO:0019842 vitamin binding; GO:0030554 adenyl nucleotide binding; GO:0031…	PF00289; PF02786; PF02785; PF00682; PF02436; PF00364	PF00289 Biotin carboxylase, N-terminal domain; PF02786 Carbamoyl-phosphate synthase L chain, ATP binding domain; PF02785 Biotin carboxylase C-terminal domain; PF00682 HMGL-like; PF02436 Conserved carboxylase domain; PF00364 Biotin-requiring enzyme	C	KOG0369	Pyruvate carboxylase
A0A0G2JTR4	581	K	Active breakpoint cluster region-related protein OS=Rattus norvegicus OX=10116 GN=Abr PE=1 SV=2	Abr	_VNK[Lac (K)]DNNEIVDK_	1	cytoplasm	K20629	ABR; active breakpoint cluster region-related protein		GO:0006996 organelle organization; GO:0007030 Golgi organization; GO:0007154 cell communication; GO:0007165 signal transduction; GO:0007186 G protein-coupled receptor signaling pathway; GO:0007264 small GTPase mediated signal transduction; GO:0008361 regulation of cell size; GO:0009966 regulation of signal transduction; GO:0009967 positive regulation of signal transduction; GO:0009987 cellular pr…	GO:0005622 intracellular anatomical structure; GO:0005737 cytoplasm; GO:0005829 cytosol; GO:0016020 membrane;	GO:0005085 guanyl-nucleotide exchange factor activity; GO:0005096 GTPase activator activity; GO:0005488 binding; GO:0005515 protein binding; GO:0008047 enzyme activator activity; GO:0019899 enzyme binding; GO:0030234 enzyme regulator activity; GO:0030695 GTPase regulator activity; GO:0031267 small GTPase binding; GO:0051020 GTPase binding; GO:0060589 nucleoside-triphosphatase regulator activity; …	PF00621; PF00169; PF00168; PF00620	PF00621 RhoGEF domain; PF00169 PH domain; PF00168 C2 domain; PF00620 RhoGAP domain	T	KOG4269	Rac GTPase-activating protein BCR/ABR			R-RNO-162582 Signal Transduction;R-RNO-193648 NRAGE signals death through JNK;R-RNO-193704 p75 NTR receptor-mediated signalling;R-RNO-194315 Signaling by Rho GTPases;R-RNO-204998 Cell death signalling via NRAGE, NRIF and NADE;R-RNO-372790 Signaling by GPCR;R-RNO-388396 GPCR downstream signalling;R-RNO-416482 G alpha (12/13) signalling events;R-RNO-73887 Death Receptor Signalling;R-RNO-8980692 RHO…	https://reactome.org/PathwayBrowser/#/R-RNO-162582;https://reactome.org/PathwayBrowser/#/R-RNO-193648;https://reactome.org/PathwayBrowser/#/R-RNO-193704;https://reactome.org/PathwayBrowser/#/R-RNO-194315;https://reactome.org/PathwayBrowser/#/R-RNO-204998;https://reactome.org/PathwayBrowser/#/R-RNO-372790;https://reactome.org/PathwayBrowser/#/R-RNO-388396;https://reactome.org/PathwayBrowser/#/R-RN…
A0A0G2JTT5	150	K	Signal transducing adaptor molecule OS=Rattus norvegicus OX=10116 GN=Stam PE=1 SV=1	Stam	_ASPALVAK[Lac (K)]DPGTVATK_	1	cytoplasm	K04705	STAM; signal transducing adaptor molecule	map04144 Endocytosis; map04630 JAK-STAT signaling pathway	GO:0000003 reproduction; GO:0001505 regulation of neurotransmitter levels; GO:0001932 regulation of protein phosphorylation; GO:0001933 negative regulation of protein phosphorylation; GO:0006464 cellular protein modification process; GO:0006508 proteolysis; GO:0006807 nitrogen compound metabolic process; GO:0006810 transport; GO:0006836 neurotransmitter transport; GO:0006897 endocytosis; GO:00069…	GO:0005622 intracellular anatomical structure; GO:0005737 cytoplasm; GO:0005768 endosome; GO:0005769 early endosome; GO:0005829 cytosol; GO:0005929 cilium; GO:0012505 endomembrane system; GO:0031410 cytoplasmic vesicle; GO:0031982 vesicle; GO:0032991 protein-containing complex; GO:0033565 ESCRT-0 complex; GO:0036452 ESCRT complex; GO:0042995 cell projection; GO:0043226 organelle; GO:0043227 membr…	GO:0005488 binding; GO:0005515 protein binding; GO:0008022 protein C-terminus binding; GO:0019899 enzyme binding; GO:0030674 protein-macromolecule adaptor activity; GO:0032182 ubiquitin-like protein binding; GO:0035591 signaling adaptor activity; GO:0043130 ubiquitin binding; GO:0044389 ubiquitin-like protein ligase binding; GO:0060090 molecular adaptor activity;	PF00790; PF00018	PF00790 VHS domain; PF00018 SH3 domain	T	KOG2199	Signal transducing adaptor protein STAM/STAM2
A0A0G2JTW1	5	K	Ras-related protein Rap-2 OS=Rattus norvegicus OX=10116 GN=Rap2a PE=3 SV=1	Rap2a	_EYK[Lac (K)]VVVLGSGGVGK_	1	cytoplasm	K07837	RAP2A; Ras-related protein Rap-2A		GO:0001932 regulation of protein phosphorylation; GO:0001934 positive regulation of protein phosphorylation; GO:0006996 organelle organization; GO:0007010 cytoskeleton organization; GO:0007154 cell communication; GO:0007165 signal transduction; GO:0007264 small GTPase mediated signal transduction; GO:0007265 Ras protein signal transduction; GO:0007275 multicellular organism development; GO:000739…	GO:0005622 intracellular anatomical structure; GO:0005737 cytoplasm; GO:0005768 endosome; GO:0005829 cytosol; GO:0005886 plasma membrane; GO:0010008 endosome membrane; GO:0012505 endomembrane system; GO:0016020 membrane; GO:0030496 midbody; GO:0031090 organelle membrane; GO:0031410 cytoplasmic vesicle; GO:0031982 vesicle; GO:0043226 organelle; GO:0043227 membrane-bounded organelle; GO:0043229 int…	GO:0000166 nucleotide binding; GO:0000287 magnesium ion binding; GO:0001882 nucleoside binding; GO:0001883 purine nucleoside binding; GO:0003824 catalytic activity; GO:0003924 GTPase activity; GO:0005488 binding; GO:0005525 GTP binding; GO:0016462 pyrophosphatase activity; GO:0016787 hydrolase activity; GO:0016817 hydrolase activity, acting on acid anhydrides; GO:0016818 hydrolase activity, actin…	PF00071	PF00071 Ras family	R	KOG0395	Ras-related GTPase
A0A0G2JTX2	152	K	PRA1 family protein OS=Rattus norvegicus OX=10116 GN=Praf2 PE=1 SV=2	Praf2	_IENK[Lac (K)]IESIGLK_	1	plasma membrane	K20392	PRAF2; PRA1 family protein 2		GO:0001505 regulation of neurotransmitter levels; GO:0002036 regulation of L-glutamate import across plasma membrane; GO:0002037 negative regulation of L-glutamate import across plasma membrane; GO:0003333 amino acid transmembrane transport; GO:0006810 transport; GO:0006811 ion transport; GO:0006820 anion transport; GO:0006835 dicarboxylic acid transport; GO:0006836 neurotransmitter transport; GO…	GO:0005622 intracellular anatomical structure; GO:0005737 cytoplasm; GO:0016020 membrane;	GO:0005488 binding; GO:0005515 protein binding; GO:0008022 protein C-terminus binding;			ET	KOG4050	Glutamate transporter EAAC1-interacting protein GTRAP3-18
A0A0G2JU04	421	K	Mitochondrial fission regulator 2 OS=Rattus norvegicus OX=10116 GN=Bclaf1 PE=1 SV=1	Bclaf1	_SVLADQGK[Lac (K)]SFATSSHR_	1	nucleus	K13087	BCLAF1; bcl2 associated transcription factor 1		GO:0000266 mitochondrial fission; GO:0006091 generation of precursor metabolites and energy; GO:0006355 regulation of transcription, DNA-templated; GO:0006915 apoptotic process; GO:0006950 response to stress; GO:0006996 organelle organization; GO:0007005 mitochondrion organization; GO:0008152 metabolic process; GO:0008219 cell death; GO:0009060 aerobic respiration; GO:0009889 regulation of biosyn…	GO:0005622 intracellular anatomical structure; GO:0005634 nucleus; GO:0005654 nucleoplasm; GO:0005737 cytoplasm; GO:0005739 mitochondrion; GO:0016604 nuclear body; GO:0016607 nuclear speck; GO:0031974 membrane-enclosed lumen; GO:0031981 nuclear lumen; GO:0043226 organelle; GO:0043227 membrane-bounded organelle; GO:0043229 intracellular organelle; GO:0043231 intracellular membrane-bounded organell…	GO:0003676 nucleic acid binding; GO:0003677 DNA binding; GO:0005488 binding; GO:0097159 organic cyclic compound binding; GO:1901363 heterocyclic compound binding;
A0A0G2JU49	223	K	Metaxin 1 OS=Rattus norvegicus OX=10116 GN=Mtx1 PE=1 SV=1	Mtx1	_EK[Lac (K)]YNADYDLSAR_	1	nucleus	K17776	MTX; metaxin		GO:0006605 protein targeting; GO:0006626 protein targeting to mitochondrion; GO:0006810 transport; GO:0006839 mitochondrial transport; GO:0006886 intracellular protein transport; GO:0006996 organelle organization; GO:0007005 mitochondrion organization; GO:0008104 protein localization; GO:0009987 cellular process; GO:0015031 protein transport; GO:0015833 peptide transport; GO:0016043 cellular comp…	GO:0005622 intracellular anatomical structure; GO:0005737 cytoplasm; GO:0005739 mitochondrion; GO:0005740 mitochondrial envelope; GO:0005741 mitochondrial outer membrane; GO:0016020 membrane; GO:0016021 integral component of membrane; GO:0019867 outer membrane; GO:0031090 organelle membrane; GO:0031224 intrinsic component of membrane; GO:0031966 mitochondrial membrane; GO:0031967 organelle envelo…	GO:0005488 binding; GO:0005515 protein binding;	PF17171	PF17171 Glutathione S-transferase, C-terminal domain	U	KOG3028	Translocase of outer mitochondrial membrane complex, subunit TOM37/Metaxin 1
A0A0G2JU82	5354	K	Microtubule-actin cross-linking factor 1 OS=Rattus norvegicus OX=10116 GN=Macf1 PE=1 SV=2	Macf1	_VISSTGSK[Lac (K)]LK_	1	nucleus	K19827	MACF1; microtuble-actin crosslinking factor 1		GO:0000003 reproduction; GO:0000226 microtubule cytoskeleton organization; GO:0000902 cell morphogenesis; GO:0000904 cell morphogenesis involved in differentiation; GO:0001558 regulation of cell growth; GO:0001578 microtubule bundle formation; GO:0001700 embryonic development via the syncytial blastoderm; GO:0001704 formation of primary germ layer; GO:0001707 mesoderm formation; GO:0001709 cell f…	GO:0000235 astral microtubule; GO:0001726 ruffle; GO:0005622 intracellular anatomical structure; GO:0005737 cytoplasm; GO:0005794 Golgi apparatus; GO:0005818 aster; GO:0005819 spindle; GO:0005856 cytoskeleton; GO:0005874 microtubule; GO:0005876 spindle microtubule; GO:0005881 cytoplasmic microtubule; GO:0005886 plasma membrane; GO:0005912 adherens junction; GO:0005927 muscle tendon junction; GO:0…	GO:0002020 protease binding; GO:0003779 actin binding; GO:0003824 catalytic activity; GO:0004857 enzyme inhibitor activity; GO:0004866 endopeptidase inhibitor activity; GO:0004869 cysteine-type endopeptidase inhibitor activity; GO:0005198 structural molecule activity; GO:0005200 structural constituent of cytoskeleton; GO:0005488 binding; GO:0005515 protein binding; GO:0008017 microtubule binding;…	PF00307; PF17902; PF18373; PF00435; PF13499	PF00307 Calponin homology (CH) domain; PF17902 SH3 domain; PF18373 Spectrin like domain; PF00435 Spectrin repeat; PF13499 EF-hand domain pair	Z	KOG0516	Dystonin, GAS (Growth-arrest-specific protein), and related proteins
A0A0G2JU91	97	K	Nuclear receptor co-repressor 2 OS=Rattus norvegicus OX=10116 GN=Ncor2 PE=1 SV=2	Ncor2	_TFLPELGK[Lac (K)]PDIEFTESKRPR_	0.928797	nucleus	K06065	NCOR2, SMRT; nuclear receptor co-repressor 2	map04330 Notch signaling pathway; map05169 Epstein-Barr virus infection	GO:0000122 negative regulation of transcription by RNA polymerase II; GO:0001701 in utero embryonic development; GO:0003007 heart morphogenesis; GO:0006355 regulation of transcription, DNA-templated; GO:0006357 regulation of transcription by RNA polymerase II; GO:0007275 multicellular organism development; GO:0007399 nervous system development; GO:0007417 central nervous system development; GO:00…	GO:0000118 histone deacetylase complex; GO:0000228 nuclear chromosome; GO:0000785 chromatin; GO:0005622 intracellular anatomical structure; GO:0005634 nucleus; GO:0005654 nucleoplasm; GO:0005694 chromosome; GO:0016363 nuclear matrix; GO:0016604 nuclear body; GO:0017053 transcription repressor complex; GO:0031974 membrane-enclosed lumen; GO:0031981 nuclear lumen; GO:0032991 protein-containing comp…	GO:0000981 DNA-binding transcription factor activity, RNA polymerase II-specific; GO:0001067 transcription regulatory region nucleic acid binding; GO:0003676 nucleic acid binding; GO:0003677 DNA binding; GO:0003682 chromatin binding; GO:0003700 DNA-binding transcription factor activity; GO:0003712 transcription coregulator activity; GO:0003714 transcription corepressor activity; GO:0005102 signal…	PF00249	PF00249 Myb-like DNA-binding domain	K	KOG1878	Nuclear receptor coregulator SMRT/SMRTER, contains Myb-like domains
A0A0G2JU91	106	K	Nuclear receptor co-repressor 2 OS=Rattus norvegicus OX=10116 GN=Ncor2 PE=1 SV=2	Ncor2	_TFLPELGKPDIEFTESK[Lac (K)]RPR_	0.996084	nucleus	K06065	NCOR2, SMRT; nuclear receptor co-repressor 2	map04330 Notch signaling pathway; map05169 Epstein-Barr virus infection	GO:0000122 negative regulation of transcription by RNA polymerase II; GO:0001701 in utero embryonic development; GO:0003007 heart morphogenesis; GO:0006355 regulation of transcription, DNA-templated; GO:0006357 regulation of transcription by RNA polymerase II; GO:0007275 multicellular organism development; GO:0007399 nervous system development; GO:0007417 central nervous system development; GO:00…	GO:0000118 histone deacetylase complex; GO:0000228 nuclear chromosome; GO:0000785 chromatin; GO:0005622 intracellular anatomical structure; GO:0005634 nucleus; GO:0005654 nucleoplasm; GO:0005694 chromosome; GO:0016363 nuclear matrix; GO:0016604 nuclear body; GO:0017053 transcription repressor complex; GO:0031974 membrane-enclosed lumen; GO:0031981 nuclear lumen; GO:0032991 protein-containing comp…	GO:0000981 DNA-binding transcription factor activity, RNA polymerase II-specific; GO:0001067 transcription regulatory region nucleic acid binding; GO:0003676 nucleic acid binding; GO:0003677 DNA binding; GO:0003682 chromatin binding; GO:0003700 DNA-binding transcription factor activity; GO:0003712 transcription coregulator activity; GO:0003714 transcription corepressor activity; GO:0005102 signal…	PF00249	PF00249 Myb-like DNA-binding domain	K	KOG1878	Nuclear receptor coregulator SMRT/SMRTER, contains Myb-like domains
A0A0G2JU91	650	K	Nuclear receptor co-repressor 2 OS=Rattus norvegicus OX=10116 GN=Ncor2 PE=1 SV=2	Ncor2	_TVSQC[Carbamidomethyl (C)]K[Lac (K)]NFYFNYK_	1	nucleus	K06065	NCOR2, SMRT; nuclear receptor co-repressor 2	map04330 Notch signaling pathway; map05169 Epstein-Barr virus infection	GO:0000122 negative regulation of transcription by RNA polymerase II; GO:0001701 in utero embryonic development; GO:0003007 heart morphogenesis; GO:0006355 regulation of transcription, DNA-templated; GO:0006357 regulation of transcription by RNA polymerase II; GO:0007275 multicellular organism development; GO:0007399 nervous system development; GO:0007417 central nervous system development; GO:00…	GO:0000118 histone deacetylase complex; GO:0000228 nuclear chromosome; GO:0000785 chromatin; GO:0005622 intracellular anatomical structure; GO:0005634 nucleus; GO:0005654 nucleoplasm; GO:0005694 chromosome; GO:0016363 nuclear matrix; GO:0016604 nuclear body; GO:0017053 transcription repressor complex; GO:0031974 membrane-enclosed lumen; GO:0031981 nuclear lumen; GO:0032991 protein-containing comp…	GO:0000981 DNA-binding transcription factor activity, RNA polymerase II-specific; GO:0001067 transcription regulatory region nucleic acid binding; GO:0003676 nucleic acid binding; GO:0003677 DNA binding; GO:0003682 chromatin binding; GO:0003700 DNA-binding transcription factor activity; GO:0003712 transcription coregulator activity; GO:0003714 transcription corepressor activity; GO:0005102 signal…	PF00249	PF00249 Myb-like DNA-binding domain	K	KOG1878	Nuclear receptor coregulator SMRT/SMRTER, contains Myb-like domains
A0A0G2JU91	904	K	Nuclear receptor co-repressor 2 OS=Rattus norvegicus OX=10116 GN=Ncor2 PE=1 SV=2	Ncor2	_VEEAGSK[Lac (K)]AAVTK_	1	nucleus	K06065	NCOR2, SMRT; nuclear receptor co-repressor 2	map04330 Notch signaling pathway; map05169 Epstein-Barr virus infection	GO:0000122 negative regulation of transcription by RNA polymerase II; GO:0001701 in utero embryonic development; GO:0003007 heart morphogenesis; GO:0006355 regulation of transcription, DNA-templated; GO:0006357 regulation of transcription by RNA polymerase II; GO:0007275 multicellular organism development; GO:0007399 nervous system development; GO:0007417 central nervous system development; GO:00…	GO:0000118 histone deacetylase complex; GO:0000228 nuclear chromosome; GO:0000785 chromatin; GO:0005622 intracellular anatomical structure; GO:0005634 nucleus; GO:0005654 nucleoplasm; GO:0005694 chromosome; GO:0016363 nuclear matrix; GO:0016604 nuclear body; GO:0017053 transcription repressor complex; GO:0031974 membrane-enclosed lumen; GO:0031981 nuclear lumen; GO:0032991 protein-containing comp…	GO:0000981 DNA-binding transcription factor activity, RNA polymerase II-specific; GO:0001067 transcription regulatory region nucleic acid binding; GO:0003676 nucleic acid binding; GO:0003677 DNA binding; GO:0003682 chromatin binding; GO:0003700 DNA-binding transcription factor activity; GO:0003712 transcription coregulator activity; GO:0003714 transcription corepressor activity; GO:0005102 signal…	PF00249	PF00249 Myb-like DNA-binding domain	K	KOG1878	Nuclear receptor coregulator SMRT/SMRTER, contains Myb-like domains
A0A0G2JU91	1221	K	Nuclear receptor co-repressor 2 OS=Rattus norvegicus OX=10116 GN=Ncor2 PE=1 SV=2	Ncor2	_GTALGSTASGSITK[Lac (K)]GLPSTR_	1	nucleus	K06065	NCOR2, SMRT; nuclear receptor co-repressor 2	map04330 Notch signaling pathway; map05169 Epstein-Barr virus infection	GO:0000122 negative regulation of transcription by RNA polymerase II; GO:0001701 in utero embryonic development; GO:0003007 heart morphogenesis; GO:0006355 regulation of transcription, DNA-templated; GO:0006357 regulation of transcription by RNA polymerase II; GO:0007275 multicellular organism development; GO:0007399 nervous system development; GO:0007417 central nervous system development; GO:00…	GO:0000118 histone deacetylase complex; GO:0000228 nuclear chromosome; GO:0000785 chromatin; GO:0005622 intracellular anatomical structure; GO:0005634 nucleus; GO:0005654 nucleoplasm; GO:0005694 chromosome; GO:0016363 nuclear matrix; GO:0016604 nuclear body; GO:0017053 transcription repressor complex; GO:0031974 membrane-enclosed lumen; GO:0031981 nuclear lumen; GO:0032991 protein-containing comp…	GO:0000981 DNA-binding transcription factor activity, RNA polymerase II-specific; GO:0001067 transcription regulatory region nucleic acid binding; GO:0003676 nucleic acid binding; GO:0003677 DNA binding; GO:0003682 chromatin binding; GO:0003700 DNA-binding transcription factor activity; GO:0003712 transcription coregulator activity; GO:0003714 transcription corepressor activity; GO:0005102 signal…	PF00249	PF00249 Myb-like DNA-binding domain	K	KOG1878	Nuclear receptor coregulator SMRT/SMRTER, contains Myb-like domains
A0A0G2JU91	1274	K	Nuclear receptor co-repressor 2 OS=Rattus norvegicus OX=10116 GN=Ncor2 PE=1 SV=2	Ncor2	_EDTLPK[Lac (K)]GHVIYEGK_	1	nucleus	K06065	NCOR2, SMRT; nuclear receptor co-repressor 2	map04330 Notch signaling pathway; map05169 Epstein-Barr virus infection	GO:0000122 negative regulation of transcription by RNA polymerase II; GO:0001701 in utero embryonic development; GO:0003007 heart morphogenesis; GO:0006355 regulation of transcription, DNA-templated; GO:0006357 regulation of transcription by RNA polymerase II; GO:0007275 multicellular organism development; GO:0007399 nervous system development; GO:0007417 central nervous system development; GO:00…	GO:0000118 histone deacetylase complex; GO:0000228 nuclear chromosome; GO:0000785 chromatin; GO:0005622 intracellular anatomical structure; GO:0005634 nucleus; GO:0005654 nucleoplasm; GO:0005694 chromosome; GO:0016363 nuclear matrix; GO:0016604 nuclear body; GO:0017053 transcription repressor complex; GO:0031974 membrane-enclosed lumen; GO:0031981 nuclear lumen; GO:0032991 protein-containing comp…	GO:0000981 DNA-binding transcription factor activity, RNA polymerase II-specific; GO:0001067 transcription regulatory region nucleic acid binding; GO:0003676 nucleic acid binding; GO:0003677 DNA binding; GO:0003682 chromatin binding; GO:0003700 DNA-binding transcription factor activity; GO:0003712 transcription coregulator activity; GO:0003714 transcription corepressor activity; GO:0005102 signal…	PF00249	PF00249 Myb-like DNA-binding domain	K	KOG1878	Nuclear receptor coregulator SMRT/SMRTER, contains Myb-like domains
A0A0G2JU91	1282	K	Nuclear receptor co-repressor 2 OS=Rattus norvegicus OX=10116 GN=Ncor2 PE=1 SV=2	Ncor2	_GHVIYEGK[Lac (K)]K_	1	nucleus	K06065	NCOR2, SMRT; nuclear receptor co-repressor 2	map04330 Notch signaling pathway; map05169 Epstein-Barr virus infection	GO:0000122 negative regulation of transcription by RNA polymerase II; GO:0001701 in utero embryonic development; GO:0003007 heart morphogenesis; GO:0006355 regulation of transcription, DNA-templated; GO:0006357 regulation of transcription by RNA polymerase II; GO:0007275 multicellular organism development; GO:0007399 nervous system development; GO:0007417 central nervous system development; GO:00…	GO:0000118 histone deacetylase complex; GO:0000228 nuclear chromosome; GO:0000785 chromatin; GO:0005622 intracellular anatomical structure; GO:0005634 nucleus; GO:0005654 nucleoplasm; GO:0005694 chromosome; GO:0016363 nuclear matrix; GO:0016604 nuclear body; GO:0017053 transcription repressor complex; GO:0031974 membrane-enclosed lumen; GO:0031981 nuclear lumen; GO:0032991 protein-containing comp…	GO:0000981 DNA-binding transcription factor activity, RNA polymerase II-specific; GO:0001067 transcription regulatory region nucleic acid binding; GO:0003676 nucleic acid binding; GO:0003677 DNA binding; GO:0003682 chromatin binding; GO:0003700 DNA-binding transcription factor activity; GO:0003712 transcription coregulator activity; GO:0003714 transcription corepressor activity; GO:0005102 signal…	PF00249	PF00249 Myb-like DNA-binding domain	K	KOG1878	Nuclear receptor coregulator SMRT/SMRTER, contains Myb-like domains
A0A0G2JU91	1588	K	Nuclear receptor co-repressor 2 OS=Rattus norvegicus OX=10116 GN=Ncor2 PE=1 SV=2	Ncor2	_LQEGSLLSSK[Lac (K)]ASQDR_	1	nucleus	K06065	NCOR2, SMRT; nuclear receptor co-repressor 2	map04330 Notch signaling pathway; map05169 Epstein-Barr virus infection	GO:0000122 negative regulation of transcription by RNA polymerase II; GO:0001701 in utero embryonic development; GO:0003007 heart morphogenesis; GO:0006355 regulation of transcription, DNA-templated; GO:0006357 regulation of transcription by RNA polymerase II; GO:0007275 multicellular organism development; GO:0007399 nervous system development; GO:0007417 central nervous system development; GO:00…	GO:0000118 histone deacetylase complex; GO:0000228 nuclear chromosome; GO:0000785 chromatin; GO:0005622 intracellular anatomical structure; GO:0005634 nucleus; GO:0005654 nucleoplasm; GO:0005694 chromosome; GO:0016363 nuclear matrix; GO:0016604 nuclear body; GO:0017053 transcription repressor complex; GO:0031974 membrane-enclosed lumen; GO:0031981 nuclear lumen; GO:0032991 protein-containing comp…	GO:0000981 DNA-binding transcription factor activity, RNA polymerase II-specific; GO:0001067 transcription regulatory region nucleic acid binding; GO:0003676 nucleic acid binding; GO:0003677 DNA binding; GO:0003682 chromatin binding; GO:0003700 DNA-binding transcription factor activity; GO:0003712 transcription coregulator activity; GO:0003714 transcription corepressor activity; GO:0005102 signal…	PF00249	PF00249 Myb-like DNA-binding domain	K	KOG1878	Nuclear receptor coregulator SMRT/SMRTER, contains Myb-like domains
A0A0G2JUB9	92	K	Multifunctional fusion protein OS=Rattus norvegicus OX=10116 GN=Aldh4a1 PE=1 SV=2	Aldh4a1	_VAK[Lac (K)]FC[Carbamidomethyl (C)]YADK_	1	mitochondria	K00294	E1.2.1.88; 1-pyrroline-5-carboxylate dehydrogenase [EC:1.2.1.88]	map00250 Alanine, aspartate and glutamate metabolism; map00330 Arginine and proline metabolism; map01100 Metabolic pathways	GO:0003008 system process; GO:0006081 cellular aldehyde metabolic process; GO:0006082 organic acid metabolic process; GO:0006091 generation of precursor metabolites and energy; GO:0006520 cellular amino acid metabolic process; GO:0006560 proline metabolic process; GO:0006562 proline catabolic process; GO:0006575 cellular modified amino acid metabolic process; GO:0006807 nitrogen compound metaboli…	GO:0005622 intracellular anatomical structure; GO:0005737 cytoplasm; GO:0005739 mitochondrion; GO:0005759 mitochondrial matrix; GO:0005886 plasma membrane; GO:0016020 membrane; GO:0016021 integral component of membrane; GO:0031224 intrinsic component of membrane; GO:0031974 membrane-enclosed lumen; GO:0043226 organelle; GO:0043227 membrane-bounded organelle; GO:0043229 intracellular organelle; GO…	GO:0003824 catalytic activity; GO:0003842 1-pyrroline-5-carboxylate dehydrogenase activity; GO:0004029 aldehyde dehydrogenase (NAD+) activity; GO:0004888 transmembrane signaling receptor activity; GO:0005488 binding; GO:0005515 protein binding; GO:0008527 taste receptor activity; GO:0009055 electron transfer activity; GO:0016491 oxidoreductase activity; GO:0016620 oxidoreductase activity, acting …			E	KOG2455	Delta-1-pyrroline-5-carboxylate dehydrogenase
A0A0G2JUB9	401	K	Multifunctional fusion protein OS=Rattus norvegicus OX=10116 GN=Aldh4a1 PE=1 SV=2	Aldh4a1	_K[Lac (K)]WLEHAR_	1	mitochondria	K00294	E1.2.1.88; 1-pyrroline-5-carboxylate dehydrogenase [EC:1.2.1.88]	map00250 Alanine, aspartate and glutamate metabolism; map00330 Arginine and proline metabolism; map01100 Metabolic pathways	GO:0003008 system process; GO:0006081 cellular aldehyde metabolic process; GO:0006082 organic acid metabolic process; GO:0006091 generation of precursor metabolites and energy; GO:0006520 cellular amino acid metabolic process; GO:0006560 proline metabolic process; GO:0006562 proline catabolic process; GO:0006575 cellular modified amino acid metabolic process; GO:0006807 nitrogen compound metaboli…	GO:0005622 intracellular anatomical structure; GO:0005737 cytoplasm; GO:0005739 mitochondrion; GO:0005759 mitochondrial matrix; GO:0005886 plasma membrane; GO:0016020 membrane; GO:0016021 integral component of membrane; GO:0031224 intrinsic component of membrane; GO:0031974 membrane-enclosed lumen; GO:0043226 organelle; GO:0043227 membrane-bounded organelle; GO:0043229 intracellular organelle; GO…	GO:0003824 catalytic activity; GO:0003842 1-pyrroline-5-carboxylate dehydrogenase activity; GO:0004029 aldehyde dehydrogenase (NAD+) activity; GO:0004888 transmembrane signaling receptor activity; GO:0005488 binding; GO:0005515 protein binding; GO:0008527 taste receptor activity; GO:0009055 electron transfer activity; GO:0016491 oxidoreductase activity; GO:0016620 oxidoreductase activity, acting …			E	KOG2455	Delta-1-pyrroline-5-carboxylate dehydrogenase
A0A0G2JUC7	102	K	Dynactin subunit 2 OS=Rattus norvegicus OX=10116 GN=Dctn2 PE=1 SV=1	Dctn2	_ETPQQK[Lac (K)]YQR_	1	cytoplasm	K10424	DCTN2; dynactin 2	map04962 Vasopressin-regulated water reabsorption; map05014 Amyotrophic lateral sclerosis; map05016 Huntington disease; map05022 Pathways of neurodegeneration - multiple diseases; map05132 Salmonella infection	GO:0000003 reproduction; GO:0000086 G2/M transition of mitotic cell cycle; GO:0000132 establishment of mitotic spindle orientation; GO:0000226 microtubule cytoskeleton organization; GO:0000278 mitotic cell cycle; GO:0000578 embryonic axis specification; GO:0001654 eye development; GO:0001754 eye photoreceptor cell differentiation; GO:0001894 tissue homeostasis; GO:0001895 retina homeostasis; GO:0…	GO:0000242 pericentriolar material; GO:0000775 chromosome, centromeric region; GO:0000776 kinetochore; GO:0005622 intracellular anatomical structure; GO:0005694 chromosome; GO:0005737 cytoplasm; GO:0005813 centrosome; GO:0005815 microtubule organizing center; GO:0005819 spindle; GO:0005829 cytosol; GO:0005856 cytoskeleton; GO:0005869 dynactin complex; GO:0005874 microtubule; GO:0005875 microtubul…	GO:0005488 binding; GO:0005515 protein binding; GO:0008092 cytoskeletal protein binding; GO:0019899 enzyme binding; GO:0019900 kinase binding; GO:0019901 protein kinase binding; GO:0030507 spectrin binding; GO:0042802 identical protein binding;			Z	KOG3958	Putative dynamitin
A0A0G2JUC7	125	K	Dynactin subunit 2 OS=Rattus norvegicus OX=10116 GN=Dctn2 PE=1 SV=1	Dctn2	_TTVK[Lac (K)]ESATEEK_	1	cytoplasm	K10424	DCTN2; dynactin 2	map04962 Vasopressin-regulated water reabsorption; map05014 Amyotrophic lateral sclerosis; map05016 Huntington disease; map05022 Pathways of neurodegeneration - multiple diseases; map05132 Salmonella infection	GO:0000003 reproduction; GO:0000086 G2/M transition of mitotic cell cycle; GO:0000132 establishment of mitotic spindle orientation; GO:0000226 microtubule cytoskeleton organization; GO:0000278 mitotic cell cycle; GO:0000578 embryonic axis specification; GO:0001654 eye development; GO:0001754 eye photoreceptor cell differentiation; GO:0001894 tissue homeostasis; GO:0001895 retina homeostasis; GO:0…	GO:0000242 pericentriolar material; GO:0000775 chromosome, centromeric region; GO:0000776 kinetochore; GO:0005622 intracellular anatomical structure; GO:0005694 chromosome; GO:0005737 cytoplasm; GO:0005813 centrosome; GO:0005815 microtubule organizing center; GO:0005819 spindle; GO:0005829 cytosol; GO:0005856 cytoskeleton; GO:0005869 dynactin complex; GO:0005874 microtubule; GO:0005875 microtubul…	GO:0005488 binding; GO:0005515 protein binding; GO:0008092 cytoskeletal protein binding; GO:0019899 enzyme binding; GO:0019900 kinase binding; GO:0019901 protein kinase binding; GO:0030507 spectrin binding; GO:0042802 identical protein binding;			Z	KOG3958	Putative dynamitin
A0A0G2JUC7	132	K	Dynactin subunit 2 OS=Rattus norvegicus OX=10116 GN=Dctn2 PE=1 SV=1	Dctn2	_ESATEEK[Lac (K)]LTPVVLAK_	1	cytoplasm	K10424	DCTN2; dynactin 2	map04962 Vasopressin-regulated water reabsorption; map05014 Amyotrophic lateral sclerosis; map05016 Huntington disease; map05022 Pathways of neurodegeneration - multiple diseases; map05132 Salmonella infection	GO:0000003 reproduction; GO:0000086 G2/M transition of mitotic cell cycle; GO:0000132 establishment of mitotic spindle orientation; GO:0000226 microtubule cytoskeleton organization; GO:0000278 mitotic cell cycle; GO:0000578 embryonic axis specification; GO:0001654 eye development; GO:0001754 eye photoreceptor cell differentiation; GO:0001894 tissue homeostasis; GO:0001895 retina homeostasis; GO:0…	GO:0000242 pericentriolar material; GO:0000775 chromosome, centromeric region; GO:0000776 kinetochore; GO:0005622 intracellular anatomical structure; GO:0005694 chromosome; GO:0005737 cytoplasm; GO:0005813 centrosome; GO:0005815 microtubule organizing center; GO:0005819 spindle; GO:0005829 cytosol; GO:0005856 cytoskeleton; GO:0005869 dynactin complex; GO:0005874 microtubule; GO:0005875 microtubul…	GO:0005488 binding; GO:0005515 protein binding; GO:0008092 cytoskeletal protein binding; GO:0019899 enzyme binding; GO:0019900 kinase binding; GO:0019901 protein kinase binding; GO:0030507 spectrin binding; GO:0042802 identical protein binding;			Z	KOG3958	Putative dynamitin
A0A0G2JUC7	146	K	Dynactin subunit 2 OS=Rattus norvegicus OX=10116 GN=Dctn2 PE=1 SV=1	Dctn2	_QLAALK[Lac (K)]QQLVASHLEK_	1	cytoplasm	K10424	DCTN2; dynactin 2	map04962 Vasopressin-regulated water reabsorption; map05014 Amyotrophic lateral sclerosis; map05016 Huntington disease; map05022 Pathways of neurodegeneration - multiple diseases; map05132 Salmonella infection	GO:0000003 reproduction; GO:0000086 G2/M transition of mitotic cell cycle; GO:0000132 establishment of mitotic spindle orientation; GO:0000226 microtubule cytoskeleton organization; GO:0000278 mitotic cell cycle; GO:0000578 embryonic axis specification; GO:0001654 eye development; GO:0001754 eye photoreceptor cell differentiation; GO:0001894 tissue homeostasis; GO:0001895 retina homeostasis; GO:0…	GO:0000242 pericentriolar material; GO:0000775 chromosome, centromeric region; GO:0000776 kinetochore; GO:0005622 intracellular anatomical structure; GO:0005694 chromosome; GO:0005737 cytoplasm; GO:0005813 centrosome; GO:0005815 microtubule organizing center; GO:0005819 spindle; GO:0005829 cytosol; GO:0005856 cytoskeleton; GO:0005869 dynactin complex; GO:0005874 microtubule; GO:0005875 microtubul…	GO:0005488 binding; GO:0005515 protein binding; GO:0008092 cytoskeletal protein binding; GO:0019899 enzyme binding; GO:0019900 kinase binding; GO:0019901 protein kinase binding; GO:0030507 spectrin binding; GO:0042802 identical protein binding;			Z	KOG3958	Putative dynamitin
A0A0G2JUC7	224	K	Dynactin subunit 2 OS=Rattus norvegicus OX=10116 GN=Dctn2 PE=1 SV=1	Dctn2	_FSQAAK[Lac (K)]VAELEK_	1	cytoplasm	K10424	DCTN2; dynactin 2	map04962 Vasopressin-regulated water reabsorption; map05014 Amyotrophic lateral sclerosis; map05016 Huntington disease; map05022 Pathways of neurodegeneration - multiple diseases; map05132 Salmonella infection	GO:0000003 reproduction; GO:0000086 G2/M transition of mitotic cell cycle; GO:0000132 establishment of mitotic spindle orientation; GO:0000226 microtubule cytoskeleton organization; GO:0000278 mitotic cell cycle; GO:0000578 embryonic axis specification; GO:0001654 eye development; GO:0001754 eye photoreceptor cell differentiation; GO:0001894 tissue homeostasis; GO:0001895 retina homeostasis; GO:0…	GO:0000242 pericentriolar material; GO:0000775 chromosome, centromeric region; GO:0000776 kinetochore; GO:0005622 intracellular anatomical structure; GO:0005694 chromosome; GO:0005737 cytoplasm; GO:0005813 centrosome; GO:0005815 microtubule organizing center; GO:0005819 spindle; GO:0005829 cytosol; GO:0005856 cytoskeleton; GO:0005869 dynactin complex; GO:0005874 microtubule; GO:0005875 microtubul…	GO:0005488 binding; GO:0005515 protein binding; GO:0008092 cytoskeletal protein binding; GO:0019899 enzyme binding; GO:0019900 kinase binding; GO:0019901 protein kinase binding; GO:0030507 spectrin binding; GO:0042802 identical protein binding;			Z	KOG3958	Putative dynamitin
A0A0G2JUC7	298	K	Dynactin subunit 2 OS=Rattus norvegicus OX=10116 GN=Dctn2 PE=1 SV=1	Dctn2	_HK[Lac (K)]ASVEDADTQNK_	1	cytoplasm	K10424	DCTN2; dynactin 2	map04962 Vasopressin-regulated water reabsorption; map05014 Amyotrophic lateral sclerosis; map05016 Huntington disease; map05022 Pathways of neurodegeneration - multiple diseases; map05132 Salmonella infection	GO:0000003 reproduction; GO:0000086 G2/M transition of mitotic cell cycle; GO:0000132 establishment of mitotic spindle orientation; GO:0000226 microtubule cytoskeleton organization; GO:0000278 mitotic cell cycle; GO:0000578 embryonic axis specification; GO:0001654 eye development; GO:0001754 eye photoreceptor cell differentiation; GO:0001894 tissue homeostasis; GO:0001895 retina homeostasis; GO:0…	GO:0000242 pericentriolar material; GO:0000775 chromosome, centromeric region; GO:0000776 kinetochore; GO:0005622 intracellular anatomical structure; GO:0005694 chromosome; GO:0005737 cytoplasm; GO:0005813 centrosome; GO:0005815 microtubule organizing center; GO:0005819 spindle; GO:0005829 cytosol; GO:0005856 cytoskeleton; GO:0005869 dynactin complex; GO:0005874 microtubule; GO:0005875 microtubul…	GO:0005488 binding; GO:0005515 protein binding; GO:0008092 cytoskeletal protein binding; GO:0019899 enzyme binding; GO:0019900 kinase binding; GO:0019901 protein kinase binding; GO:0030507 spectrin binding; GO:0042802 identical protein binding;			Z	KOG3958	Putative dynamitin
A0A0G2JUI0	168	K	Talin 2 OS=Rattus norvegicus OX=10116 GN=Tln2 PE=1 SV=1	Tln2	_AK[Lac (K)]LHTDDDLNWLDHSR_	1	mitochondria	K06271	TLN; talin	map04015 Rap1 signaling pathway; map04510 Focal adhesion; map04611 Platelet activation; map05131 Shigellosis; map05166 Human T-cell leukemia virus 1 infection	GO:0000003 reproduction; GO:0001667 ameboidal-type cell migration; GO:0001700 embryonic development via the syncytial blastoderm; GO:0001708 cell fate specification; GO:0001894 tissue homeostasis; GO:0002009 morphogenesis of an epithelium; GO:0002064 epithelial cell development; GO:0002065 columnar/cuboidal epithelial cell differentiation; GO:0002066 columnar/cuboidal epithelial cell development;…	GO:0005576 extracellular region; GO:0005604 basement membrane; GO:0005622 intracellular anatomical structure; GO:0005737 cytoplasm; GO:0005856 cytoskeleton; GO:0005886 plasma membrane; GO:0005911 cell-cell junction; GO:0005912 adherens junction; GO:0005916 fascia adherens; GO:0005925 focal adhesion; GO:0014704 intercalated disc; GO:0015629 actin cytoskeleton; GO:0016020 membrane; GO:0016328 later…	GO:0003779 actin binding; GO:0005102 signaling receptor binding; GO:0005178 integrin binding; GO:0005198 structural molecule activity; GO:0005488 binding; GO:0005515 protein binding; GO:0008092 cytoskeletal protein binding; GO:0044877 protein-containing complex binding; GO:0050839 cell adhesion molecule binding;	PF16511; PF00373; PF09141; PF08913	PF16511 N-terminal or F0 domain of Talin-head FERM; PF00373 FERM central domain; PF09141 Talin, middle domain; PF08913 Vinculin Binding Site	Z	KOG4261	Talin
A0A0G2JUI3	615	K	Disks large-associated protein 2 OS=Rattus norvegicus OX=10116 GN=Dlgap2 PE=1 SV=2	Dlgap2	_STAAVSYTNYK[Lac (K)]K_	1	nucleus				GO:0006139 nucleobase-containing compound metabolic process; GO:0006163 purine nucleotide metabolic process; GO:0006725 cellular aromatic compound metabolic process; GO:0006753 nucleoside phosphate metabolic process; GO:0006793 phosphorus metabolic process; GO:0006796 phosphate-containing compound metabolic process; GO:0006807 nitrogen compound metabolic process; GO:0007154 cell communication; GO…	GO:0005622 intracellular anatomical structure; GO:0005737 cytoplasm; GO:0005856 cytoskeleton; GO:0005882 intermediate filament; GO:0005883 neurofilament; GO:0005886 plasma membrane; GO:0016020 membrane; GO:0030425 dendrite; GO:0036477 somatodendritic compartment; GO:0042995 cell projection; GO:0043005 neuron projection; GO:0043197 dendritic spine; GO:0043226 organelle; GO:0043228 non-membrane-bou…	GO:0003824 catalytic activity; GO:0004385 guanylate kinase activity; GO:0005488 binding; GO:0005515 protein binding; GO:0016301 kinase activity; GO:0016740 transferase activity; GO:0016772 transferase activity, transferring phosphorus-containing groups; GO:0016776 phosphotransferase activity, phosphate group as acceptor; GO:0019205 nucleobase-containing compound kinase activity; GO:0019904 protei…			T	KOG3971	SAP-90/PSD-95 associated protein-related protein (Vulcan)
A0A0G2JUI5	286	K	Cytoplasmic linker-associated protein 1 OS=Rattus norvegicus OX=10116 GN=Clasp1 PE=1 SV=2	Clasp1	_LMASSLGSK[Lac (K)]SSAAK_	1	cytoplasm	K16578	CLASP1_2; CLIP-associating protein 1/2		GO:0000003 reproduction; GO:0000022 mitotic spindle elongation; GO:0000070 mitotic sister chromatid segregation; GO:0000086 G2/M transition of mitotic cell cycle; GO:0000226 microtubule cytoskeleton organization; GO:0000278 mitotic cell cycle; GO:0000280 nuclear division; GO:0000819 sister chromatid segregation; GO:0000902 cell morphogenesis; GO:0000904 cell morphogenesis involved in differentiat…	GO:0000775 chromosome, centromeric region; GO:0000776 kinetochore; GO:0000922 spindle pole; GO:0001726 ruffle; GO:0005576 extracellular region; GO:0005622 intracellular anatomical structure; GO:0005634 nucleus; GO:0005694 chromosome; GO:0005737 cytoplasm; GO:0005794 Golgi apparatus; GO:0005802 trans-Golgi network; GO:0005813 centrosome; GO:0005815 microtubule organizing center; GO:0005819 spindle…	GO:0000166 nucleotide binding; GO:0001882 nucleoside binding; GO:0001883 purine nucleoside binding; GO:0002162 dystroglycan binding; GO:0003779 actin binding; GO:0005488 binding; GO:0005515 protein binding; GO:0005525 GTP binding; GO:0008017 microtubule binding; GO:0008092 cytoskeletal protein binding; GO:0015631 tubulin binding; GO:0017076 purine nucleotide binding; GO:0019001 guanyl nucleotide …			R	KOG2956	CLIP-associating protein
A0A0G2JUL7	184	K	Septin OS=Rattus norvegicus OX=10116 GN=Septin11 PE=1 SV=1	Septin11	_VNIIPIIAK[Lac (K)]ADTIAK_	1	nucleus	K16939	SEPT6_8_11; septin 6/8/11	map05100 Bacterial invasion of epithelial cells; map05131 Shigellosis	GO:0000003 reproduction; GO:0000278 mitotic cell cycle; GO:0000281 mitotic cytokinesis; GO:0000910 cytokinesis; GO:0003006 developmental process involved in reproduction; GO:0007049 cell cycle; GO:0007275 multicellular organism development; GO:0007276 gamete generation; GO:0007281 germ cell development; GO:0007292 female gamete generation; GO:0007295 growth of a germarium-derived egg chamber; GO:…	GO:0001725 stress fiber; GO:0005622 intracellular anatomical structure; GO:0005737 cytoplasm; GO:0005856 cytoskeleton; GO:0005886 plasma membrane; GO:0005929 cilium; GO:0005938 cell cortex; GO:0005940 septin ring; GO:0008021 synaptic vesicle; GO:0012505 endomembrane system; GO:0015629 actin cytoskeleton; GO:0016020 membrane; GO:0030133 transport vesicle; GO:0030424 axon; GO:0030425 dendrite; GO:0…	GO:0003824 catalytic activity; GO:0003924 GTPase activity; GO:0005488 binding; GO:0005515 protein binding; GO:0016462 pyrophosphatase activity; GO:0016787 hydrolase activity; GO:0016817 hydrolase activity, acting on acid anhydrides; GO:0016818 hydrolase activity, acting on acid anhydrides, in phosphorus-containing anhydrides; GO:0017111 nucleoside-triphosphatase activity; GO:0042802 identical pro…	PF00735	PF00735 Septin	D	KOG3859	Septins (P-loop GTPases)
A0A0G2JUL7	190	K	Septin OS=Rattus norvegicus OX=10116 GN=Septin11 PE=1 SV=1	Septin11	_ADTIAK[Lac (K)]NELHK_	1	nucleus	K16939	SEPT6_8_11; septin 6/8/11	map05100 Bacterial invasion of epithelial cells; map05131 Shigellosis	GO:0000003 reproduction; GO:0000278 mitotic cell cycle; GO:0000281 mitotic cytokinesis; GO:0000910 cytokinesis; GO:0003006 developmental process involved in reproduction; GO:0007049 cell cycle; GO:0007275 multicellular organism development; GO:0007276 gamete generation; GO:0007281 germ cell development; GO:0007292 female gamete generation; GO:0007295 growth of a germarium-derived egg chamber; GO:…	GO:0001725 stress fiber; GO:0005622 intracellular anatomical structure; GO:0005737 cytoplasm; GO:0005856 cytoskeleton; GO:0005886 plasma membrane; GO:0005929 cilium; GO:0005938 cell cortex; GO:0005940 septin ring; GO:0008021 synaptic vesicle; GO:0012505 endomembrane system; GO:0015629 actin cytoskeleton; GO:0016020 membrane; GO:0030133 transport vesicle; GO:0030424 axon; GO:0030425 dendrite; GO:0…	GO:0003824 catalytic activity; GO:0003924 GTPase activity; GO:0005488 binding; GO:0005515 protein binding; GO:0016462 pyrophosphatase activity; GO:0016787 hydrolase activity; GO:0016817 hydrolase activity, acting on acid anhydrides; GO:0016818 hydrolase activity, acting on acid anhydrides, in phosphorus-containing anhydrides; GO:0017111 nucleoside-triphosphatase activity; GO:0042802 identical pro…	PF00735	PF00735 Septin	D	KOG3859	Septins (P-loop GTPases)
A0A0G2JUL7	366	K	Septin OS=Rattus norvegicus OX=10116 GN=Septin11 PE=1 SV=1	Septin11	_ELHEK[Lac (K)]FDLLK_	1	nucleus	K16939	SEPT6_8_11; septin 6/8/11	map05100 Bacterial invasion of epithelial cells; map05131 Shigellosis	GO:0000003 reproduction; GO:0000278 mitotic cell cycle; GO:0000281 mitotic cytokinesis; GO:0000910 cytokinesis; GO:0003006 developmental process involved in reproduction; GO:0007049 cell cycle; GO:0007275 multicellular organism development; GO:0007276 gamete generation; GO:0007281 germ cell development; GO:0007292 female gamete generation; GO:0007295 growth of a germarium-derived egg chamber; GO:…	GO:0001725 stress fiber; GO:0005622 intracellular anatomical structure; GO:0005737 cytoplasm; GO:0005856 cytoskeleton; GO:0005886 plasma membrane; GO:0005929 cilium; GO:0005938 cell cortex; GO:0005940 septin ring; GO:0008021 synaptic vesicle; GO:0012505 endomembrane system; GO:0015629 actin cytoskeleton; GO:0016020 membrane; GO:0030133 transport vesicle; GO:0030424 axon; GO:0030425 dendrite; GO:0…	GO:0003824 catalytic activity; GO:0003924 GTPase activity; GO:0005488 binding; GO:0005515 protein binding; GO:0016462 pyrophosphatase activity; GO:0016787 hydrolase activity; GO:0016817 hydrolase activity, acting on acid anhydrides; GO:0016818 hydrolase activity, acting on acid anhydrides, in phosphorus-containing anhydrides; GO:0017111 nucleoside-triphosphatase activity; GO:0042802 identical pro…	PF00735	PF00735 Septin	D	KOG3859	Septins (P-loop GTPases)
A0A0G2JUL7	397	K	Septin OS=Rattus norvegicus OX=10116 GN=Septin11 PE=1 SV=1	Septin11	_ELEEEVSNFQK[Lac (K)]K_	1	nucleus	K16939	SEPT6_8_11; septin 6/8/11	map05100 Bacterial invasion of epithelial cells; map05131 Shigellosis	GO:0000003 reproduction; GO:0000278 mitotic cell cycle; GO:0000281 mitotic cytokinesis; GO:0000910 cytokinesis; GO:0003006 developmental process involved in reproduction; GO:0007049 cell cycle; GO:0007275 multicellular organism development; GO:0007276 gamete generation; GO:0007281 germ cell development; GO:0007292 female gamete generation; GO:0007295 growth of a germarium-derived egg chamber; GO:…	GO:0001725 stress fiber; GO:0005622 intracellular anatomical structure; GO:0005737 cytoplasm; GO:0005856 cytoskeleton; GO:0005886 plasma membrane; GO:0005929 cilium; GO:0005938 cell cortex; GO:0005940 septin ring; GO:0008021 synaptic vesicle; GO:0012505 endomembrane system; GO:0015629 actin cytoskeleton; GO:0016020 membrane; GO:0030133 transport vesicle; GO:0030424 axon; GO:0030425 dendrite; GO:0…	GO:0003824 catalytic activity; GO:0003924 GTPase activity; GO:0005488 binding; GO:0005515 protein binding; GO:0016462 pyrophosphatase activity; GO:0016787 hydrolase activity; GO:0016817 hydrolase activity, acting on acid anhydrides; GO:0016818 hydrolase activity, acting on acid anhydrides, in phosphorus-containing anhydrides; GO:0017111 nucleoside-triphosphatase activity; GO:0042802 identical pro…	PF00735	PF00735 Septin	D	KOG3859	Septins (P-loop GTPases)
A0A0G2JUL7	399	K	Septin OS=Rattus norvegicus OX=10116 GN=Septin11 PE=1 SV=1	Septin11	_K[Lac (K)]AAAQLLQSQAQQSGAQQTK_	1	nucleus	K16939	SEPT6_8_11; septin 6/8/11	map05100 Bacterial invasion of epithelial cells; map05131 Shigellosis	GO:0000003 reproduction; GO:0000278 mitotic cell cycle; GO:0000281 mitotic cytokinesis; GO:0000910 cytokinesis; GO:0003006 developmental process involved in reproduction; GO:0007049 cell cycle; GO:0007275 multicellular organism development; GO:0007276 gamete generation; GO:0007281 germ cell development; GO:0007292 female gamete generation; GO:0007295 growth of a germarium-derived egg chamber; GO:…	GO:0001725 stress fiber; GO:0005622 intracellular anatomical structure; GO:0005737 cytoplasm; GO:0005856 cytoskeleton; GO:0005886 plasma membrane; GO:0005929 cilium; GO:0005938 cell cortex; GO:0005940 septin ring; GO:0008021 synaptic vesicle; GO:0012505 endomembrane system; GO:0015629 actin cytoskeleton; GO:0016020 membrane; GO:0030133 transport vesicle; GO:0030424 axon; GO:0030425 dendrite; GO:0…	GO:0003824 catalytic activity; GO:0003924 GTPase activity; GO:0005488 binding; GO:0005515 protein binding; GO:0016462 pyrophosphatase activity; GO:0016787 hydrolase activity; GO:0016817 hydrolase activity, acting on acid anhydrides; GO:0016818 hydrolase activity, acting on acid anhydrides, in phosphorus-containing anhydrides; GO:0017111 nucleoside-triphosphatase activity; GO:0042802 identical pro…	PF00735	PF00735 Septin	D	KOG3859	Septins (P-loop GTPases)
A0A0G2JUZ0	200	K	Phosphatidylinositol-3,5-bisphosphate 3-phosphatase OS=Rattus norvegicus OX=10116 GN=Mtmr1 PE=1 SV=1	Mtmr1	_K[Lac (K)]LGIFENLNK_	1	cytoplasm,nucleus	K18081	MTMR1_2; myotubularin-related protein 1/2 [EC:3.1.3.64 3.1.3.95]	map00562 Inositol phosphate metabolism; map01100 Metabolic pathways; map04070 Phosphatidylinositol signaling system	GO:0000278 mitotic cell cycle; GO:0006464 cellular protein modification process; GO:0006470 protein dephosphorylation; GO:0006629 lipid metabolic process; GO:0006644 phospholipid metabolic process; GO:0006650 glycerophospholipid metabolic process; GO:0006661 phosphatidylinositol biosynthetic process; GO:0006793 phosphorus metabolic process; GO:0006796 phosphate-containing compound metabolic proce…	GO:0001726 ruffle; GO:0005622 intracellular anatomical structure; GO:0005737 cytoplasm; GO:0005768 endosome; GO:0005770 late endosome; GO:0005829 cytosol; GO:0005886 plasma membrane; GO:0005938 cell cortex; GO:0012505 endomembrane system; GO:0016020 membrane; GO:0030175 filopodium; GO:0031252 cell leading edge; GO:0031410 cytoplasmic vesicle; GO:0031982 vesicle; GO:0042995 cell projection; GO:004…	GO:0003824 catalytic activity; GO:0004438 phosphatidylinositol-3-phosphatase activity; GO:0004721 phosphoprotein phosphatase activity; GO:0005488 binding; GO:0005515 protein binding; GO:0005543 phospholipid binding; GO:0005546 phosphatidylinositol-4,5-bisphosphate binding; GO:0008138 protein tyrosine/serine/threonine phosphatase activity; GO:0008289 lipid binding; GO:0016787 hydrolase activity; G…	PF02893; PF06602	PF02893 GRAM domain; PF06602 Myotubularin-like phosphatase domain	IU	KOG4471	Phosphatidylinositol 3-phosphate 3-phosphatase myotubularin MTM1
A0A0G2JV04	185	K	ADP-ribosylation factor-binding protein GGA3 OS=Rattus norvegicus OX=10116 GN=Gga3 PE=1 SV=1	Gga3	_SK[Lac (K)]NPDDLQEANQLIK_	1	nucleus	K12404	GGA; ADP-ribosylation factor-binding protein GGA	map04142 Lysosome	GO:0006807 nitrogen compound metabolic process; GO:0006810 transport; GO:0006886 intracellular protein transport; GO:0008104 protein localization; GO:0008152 metabolic process; GO:0009893 positive regulation of metabolic process; GO:0009894 regulation of catabolic process; GO:0009896 positive regulation of catabolic process; GO:0009987 cellular process; GO:0010604 positive regulation of macromole…	GO:0005622 intracellular anatomical structure; GO:0005737 cytoplasm; GO:0005768 endosome; GO:0005769 early endosome; GO:0005794 Golgi apparatus; GO:0005802 trans-Golgi network; GO:0010008 endosome membrane; GO:0012505 endomembrane system; GO:0016020 membrane; GO:0031090 organelle membrane; GO:0031410 cytoplasmic vesicle; GO:0031901 early endosome membrane; GO:0031982 vesicle; GO:0031984 organelle…	GO:0005488 binding; GO:0005515 protein binding; GO:0019899 enzyme binding; GO:0031267 small GTPase binding; GO:0051020 GTPase binding;	PF00790; PF03127; PF02883	PF00790 VHS domain; PF03127 GAT domain; PF02883 Adaptin C-terminal domain	U	KOG1087	Cytosolic sorting protein GGA2/TOM1			R-RNO-162582 Signal Transduction;R-RNO-6806834 Signaling by MET;R-RNO-8875656 MET receptor recycling;R-RNO-9006934 Signaling by Receptor Tyrosine Kinases	https://reactome.org/PathwayBrowser/#/R-RNO-162582;https://reactome.org/PathwayBrowser/#/R-RNO-6806834;https://reactome.org/PathwayBrowser/#/R-RNO-8875656;https://reactome.org/PathwayBrowser/#/R-RNO-9006934
A0A0G2JV31	365	K	X-prolyl aminopeptidase (Aminopeptidase P) 1, soluble, isoform CRA_a OS=Rattus norvegicus OX=10116 GN=Xpnpep1 PE=1 SV=1	Xpnpep1	_AVK[Lac (K)]NSAESAGMR_	1	mitochondria	K01262	pepP; Xaa-Pro aminopeptidase [EC:3.4.11.9]		GO:0006508 proteolysis; GO:0006518 peptide metabolic process; GO:0006807 nitrogen compound metabolic process; GO:0008152 metabolic process; GO:0009056 catabolic process; GO:0009987 cellular process; GO:0010815 bradykinin catabolic process; GO:0019538 protein metabolic process; GO:0034641 cellular nitrogen compound metabolic process; GO:0043170 macromolecule metabolic process; GO:0043171 peptide c…	GO:0005622 intracellular anatomical structure; GO:0005737 cytoplasm; GO:0005829 cytosol;	GO:0003824 catalytic activity; GO:0004177 aminopeptidase activity; GO:0005488 binding; GO:0005515 protein binding; GO:0008233 peptidase activity; GO:0008235 metalloexopeptidase activity; GO:0008237 metallopeptidase activity; GO:0008238 exopeptidase activity; GO:0016787 hydrolase activity; GO:0030145 manganese ion binding; GO:0042802 identical protein binding; GO:0042803 protein homodimerization a…	PF01321; PF16189; PF00557; PF16188	PF01321 Creatinase/Prolidase N-terminal domain; PF16189 Creatinase/Prolidase N-terminal domain; PF00557 Metallopeptidase family M24; PF16188 C-terminal region of peptidase_M24	E	KOG2413	Xaa-Pro aminopeptidase
A0A0G2JV77	514	K	Misshapen-like kinase 1 OS=Rattus norvegicus OX=10116 GN=Mink1 PE=1 SV=2	Mink1	_K[Lac (K)]PLYHYGR_	1	nucleus	K04413	MINK; misshapen/NIK-related kinase [EC:2.7.11.1]		GO:0000165 MAPK cascade; GO:0000902 cell morphogenesis; GO:0000904 cell morphogenesis involved in differentiation; GO:0001775 cell activation; GO:0001932 regulation of protein phosphorylation; GO:0001934 positive regulation of protein phosphorylation; GO:0001952 regulation of cell-matrix adhesion; GO:0002376 immune system process; GO:0002520 immune system development; GO:0002521 leukocyte differe…	GO:0005622 intracellular anatomical structure; GO:0005634 nucleus; GO:0005654 nucleoplasm; GO:0005737 cytoplasm; GO:0005768 endosome; GO:0005794 Golgi apparatus; GO:0005829 cytosol; GO:0005856 cytoskeleton; GO:0005886 plasma membrane; GO:0012505 endomembrane system; GO:0016020 membrane; GO:0016324 apical plasma membrane; GO:0031410 cytoplasmic vesicle; GO:0031974 membrane-enclosed lumen; GO:00319…	GO:0000166 nucleotide binding; GO:0003824 catalytic activity; GO:0004111 creatine kinase activity; GO:0004672 protein kinase activity; GO:0004674 protein serine/threonine kinase activity; GO:0005488 binding; GO:0005524 ATP binding; GO:0008349 MAP kinase kinase kinase kinase activity; GO:0016301 kinase activity; GO:0016740 transferase activity; GO:0016772 transferase activity, transferring phospho…	PF00069	PF00069 Protein kinase domain	T	KOG0587	Traf2- and Nck-interacting kinase and related germinal center kinase (GCK) family protein kinases	WP439 Insulin signaling	http://www.wikipathways.org/instance/WP439_r116789
A0A0G2JV77	543	K	Misshapen-like kinase 1 OS=Rattus norvegicus OX=10116 GN=Mink1 PE=1 SV=2	Mink1	_MNK[Lac (K)]QQNSPLAK_	1	nucleus	K04413	MINK; misshapen/NIK-related kinase [EC:2.7.11.1]		GO:0000165 MAPK cascade; GO:0000902 cell morphogenesis; GO:0000904 cell morphogenesis involved in differentiation; GO:0001775 cell activation; GO:0001932 regulation of protein phosphorylation; GO:0001934 positive regulation of protein phosphorylation; GO:0001952 regulation of cell-matrix adhesion; GO:0002376 immune system process; GO:0002520 immune system development; GO:0002521 leukocyte differe…	GO:0005622 intracellular anatomical structure; GO:0005634 nucleus; GO:0005654 nucleoplasm; GO:0005737 cytoplasm; GO:0005768 endosome; GO:0005794 Golgi apparatus; GO:0005829 cytosol; GO:0005856 cytoskeleton; GO:0005886 plasma membrane; GO:0012505 endomembrane system; GO:0016020 membrane; GO:0016324 apical plasma membrane; GO:0031410 cytoplasmic vesicle; GO:0031974 membrane-enclosed lumen; GO:00319…	GO:0000166 nucleotide binding; GO:0003824 catalytic activity; GO:0004111 creatine kinase activity; GO:0004672 protein kinase activity; GO:0004674 protein serine/threonine kinase activity; GO:0005488 binding; GO:0005524 ATP binding; GO:0008349 MAP kinase kinase kinase kinase activity; GO:0016301 kinase activity; GO:0016740 transferase activity; GO:0016772 transferase activity, transferring phospho…	PF00069	PF00069 Protein kinase domain	T	KOG0587	Traf2- and Nck-interacting kinase and related germinal center kinase (GCK) family protein kinases	WP439 Insulin signaling	http://www.wikipathways.org/instance/WP439_r116789
A0A0G2JVB6	53	K	Syntaxin-12 OS=Rattus norvegicus OX=10116 GN=Stx12 PE=1 SV=2	Stx12	_NLMSQLGTK[Lac (K)]QDSSK_	1	cytoplasm	K13813	STX12, STX13; syntaxin 12/13	map04145 Phagosome	GO:0000045 autophagosome assembly; GO:0006810 transport; GO:0006869 lipid transport; GO:0006886 intracellular protein transport; GO:0006906 vesicle fusion; GO:0006914 autophagy; GO:0006996 organelle organization; GO:0007033 vacuole organization; GO:0008104 protein localization; GO:0008152 metabolic process; GO:0009056 catabolic process; GO:0009987 cellular process; GO:0010876 lipid localization; …	GO:0000407 phagophore assembly site; GO:0005622 intracellular anatomical structure; GO:0005737 cytoplasm; GO:0005768 endosome; GO:0008021 synaptic vesicle; GO:0012505 endomembrane system; GO:0012506 vesicle membrane; GO:0016020 membrane; GO:0016021 integral component of membrane; GO:0030133 transport vesicle; GO:0030139 endocytic vesicle; GO:0030285 integral component of synaptic vesicle membrane…	GO:0000149 SNARE binding; GO:0005484 SNAP receptor activity; GO:0005488 binding; GO:0005515 protein binding;	PF14523	PF14523 Syntaxin-like protein	U	KOG0811	SNARE protein PEP12/VAM3/Syntaxin 7/Syntaxin 17
A0A0G2JVF5	174	K	High mobility group box 3 OS=Rattus norvegicus OX=10116 GN=Hmgb3 PE=3 SV=1	Hmgb3	_GKFDGAK[Lac (K)]GPAK_	0.999763	nucleus	K11296	HMGB3; high mobility group protein B3		GO:0002682 regulation of immune system process; GO:0002683 negative regulation of immune system process; GO:0002694 regulation of leukocyte activation; GO:0002695 negative regulation of leukocyte activation; GO:0006139 nucleobase-containing compound metabolic process; GO:0006259 DNA metabolic process; GO:0006310 DNA recombination; GO:0006725 cellular aromatic compound metabolic process; GO:000680…	GO:0005622 intracellular anatomical structure; GO:0005634 nucleus; GO:0043226 organelle; GO:0043227 membrane-bounded organelle; GO:0043229 intracellular organelle; GO:0043231 intracellular membrane-bounded organelle;	GO:0000217 DNA secondary structure binding; GO:0000400 four-way junction DNA binding; GO:0003676 nucleic acid binding; GO:0003677 DNA binding; GO:0003690 double-stranded DNA binding; GO:0003723 RNA binding; GO:0005488 binding; GO:0008301 DNA binding, bending; GO:0097159 organic cyclic compound binding; GO:1901363 heterocyclic compound binding;	PF09011; PF00505	PF09011 HMG-box domain; PF00505 HMG (high mobility group) box	R	KOG0381	HMG box-containing protein
A0A0G2JVH4	102	K	MICOS complex subunit MIC60 OS=Rattus norvegicus OX=10116 GN=Immt PE=1 SV=2	Immt	_K[Lac (K)]PIQSGPLK_	1	mitochondria	K17785	IMMT, MIC60; MICOS complex subunit MIC60		GO:0000302 response to reactive oxygen species; GO:0006873 cellular ion homeostasis; GO:0006874 cellular calcium ion homeostasis; GO:0006875 cellular metal ion homeostasis; GO:0006950 response to stress; GO:0006979 response to oxidative stress; GO:0006996 organelle organization; GO:0007005 mitochondrion organization; GO:0007006 mitochondrial membrane organization; GO:0007007 inner mitochondrial m…	GO:0005622 intracellular anatomical structure; GO:0005737 cytoplasm; GO:0005739 mitochondrion; GO:0005740 mitochondrial envelope; GO:0005743 mitochondrial inner membrane; GO:0005753 mitochondrial proton-transporting ATP synthase complex; GO:0016020 membrane; GO:0016021 integral component of membrane; GO:0016469 proton-transporting two-sector ATPase complex; GO:0019866 organelle inner membrane; GO…				M	KOG1854	Mitochondrial inner membrane protein (mitofilin)
A0A0G2JVH4	264	K	MICOS complex subunit MIC60 OS=Rattus norvegicus OX=10116 GN=Immt PE=1 SV=2	Immt	_TAMDNSEIAGEK[Lac (K)]K_	1	mitochondria	K17785	IMMT, MIC60; MICOS complex subunit MIC60		GO:0000302 response to reactive oxygen species; GO:0006873 cellular ion homeostasis; GO:0006874 cellular calcium ion homeostasis; GO:0006875 cellular metal ion homeostasis; GO:0006950 response to stress; GO:0006979 response to oxidative stress; GO:0006996 organelle organization; GO:0007005 mitochondrion organization; GO:0007006 mitochondrial membrane organization; GO:0007007 inner mitochondrial m…	GO:0005622 intracellular anatomical structure; GO:0005737 cytoplasm; GO:0005739 mitochondrion; GO:0005740 mitochondrial envelope; GO:0005743 mitochondrial inner membrane; GO:0005753 mitochondrial proton-transporting ATP synthase complex; GO:0016020 membrane; GO:0016021 integral component of membrane; GO:0016469 proton-transporting two-sector ATPase complex; GO:0019866 organelle inner membrane; GO…				M	KOG1854	Mitochondrial inner membrane protein (mitofilin)
A0A0G2JVH4	277	K	MICOS complex subunit MIC60 OS=Rattus norvegicus OX=10116 GN=Immt PE=1 SV=2	Immt	_TVEGALK[Lac (K)]ER_	1	mitochondria	K17785	IMMT, MIC60; MICOS complex subunit MIC60		GO:0000302 response to reactive oxygen species; GO:0006873 cellular ion homeostasis; GO:0006874 cellular calcium ion homeostasis; GO:0006875 cellular metal ion homeostasis; GO:0006950 response to stress; GO:0006979 response to oxidative stress; GO:0006996 organelle organization; GO:0007005 mitochondrion organization; GO:0007006 mitochondrial membrane organization; GO:0007007 inner mitochondrial m…	GO:0005622 intracellular anatomical structure; GO:0005737 cytoplasm; GO:0005739 mitochondrion; GO:0005740 mitochondrial envelope; GO:0005743 mitochondrial inner membrane; GO:0005753 mitochondrial proton-transporting ATP synthase complex; GO:0016020 membrane; GO:0016021 integral component of membrane; GO:0016469 proton-transporting two-sector ATPase complex; GO:0019866 organelle inner membrane; GO…				M	KOG1854	Mitochondrial inner membrane protein (mitofilin)
A0A0G2JVH4	338	K	MICOS complex subunit MIC60 OS=Rattus norvegicus OX=10116 GN=Immt PE=1 SV=2	Immt	_LHSMIVDLDSVVK[Lac (K)]K_	1	mitochondria	K17785	IMMT, MIC60; MICOS complex subunit MIC60		GO:0000302 response to reactive oxygen species; GO:0006873 cellular ion homeostasis; GO:0006874 cellular calcium ion homeostasis; GO:0006875 cellular metal ion homeostasis; GO:0006950 response to stress; GO:0006979 response to oxidative stress; GO:0006996 organelle organization; GO:0007005 mitochondrion organization; GO:0007006 mitochondrial membrane organization; GO:0007007 inner mitochondrial m…	GO:0005622 intracellular anatomical structure; GO:0005737 cytoplasm; GO:0005739 mitochondrion; GO:0005740 mitochondrial envelope; GO:0005743 mitochondrial inner membrane; GO:0005753 mitochondrial proton-transporting ATP synthase complex; GO:0016020 membrane; GO:0016021 integral component of membrane; GO:0016469 proton-transporting two-sector ATPase complex; GO:0019866 organelle inner membrane; GO…				M	KOG1854	Mitochondrial inner membrane protein (mitofilin)
A0A0G2JVH4	339	K	MICOS complex subunit MIC60 OS=Rattus norvegicus OX=10116 GN=Immt PE=1 SV=2	Immt	_K[Lac (K)]VQAAQSEAK_	1	mitochondria	K17785	IMMT, MIC60; MICOS complex subunit MIC60		GO:0000302 response to reactive oxygen species; GO:0006873 cellular ion homeostasis; GO:0006874 cellular calcium ion homeostasis; GO:0006875 cellular metal ion homeostasis; GO:0006950 response to stress; GO:0006979 response to oxidative stress; GO:0006996 organelle organization; GO:0007005 mitochondrion organization; GO:0007006 mitochondrial membrane organization; GO:0007007 inner mitochondrial m…	GO:0005622 intracellular anatomical structure; GO:0005737 cytoplasm; GO:0005739 mitochondrion; GO:0005740 mitochondrial envelope; GO:0005743 mitochondrial inner membrane; GO:0005753 mitochondrial proton-transporting ATP synthase complex; GO:0016020 membrane; GO:0016021 integral component of membrane; GO:0016469 proton-transporting two-sector ATPase complex; GO:0019866 organelle inner membrane; GO…				M	KOG1854	Mitochondrial inner membrane protein (mitofilin)
A0A0G2JVH4	348	K	MICOS complex subunit MIC60 OS=Rattus norvegicus OX=10116 GN=Immt PE=1 SV=2	Immt	_VQAAQSEAK[Lac (K)]VVSQYHELVVQAR_	1	mitochondria	K17785	IMMT, MIC60; MICOS complex subunit MIC60		GO:0000302 response to reactive oxygen species; GO:0006873 cellular ion homeostasis; GO:0006874 cellular calcium ion homeostasis; GO:0006875 cellular metal ion homeostasis; GO:0006950 response to stress; GO:0006979 response to oxidative stress; GO:0006996 organelle organization; GO:0007005 mitochondrion organization; GO:0007006 mitochondrial membrane organization; GO:0007007 inner mitochondrial m…	GO:0005622 intracellular anatomical structure; GO:0005737 cytoplasm; GO:0005739 mitochondrion; GO:0005740 mitochondrial envelope; GO:0005743 mitochondrial inner membrane; GO:0005753 mitochondrial proton-transporting ATP synthase complex; GO:0016020 membrane; GO:0016021 integral component of membrane; GO:0016469 proton-transporting two-sector ATPase complex; GO:0019866 organelle inner membrane; GO…				M	KOG1854	Mitochondrial inner membrane protein (mitofilin)
A0A0G2JVH4	418	K	MICOS complex subunit MIC60 OS=Rattus norvegicus OX=10116 GN=Immt PE=1 SV=2	Immt	_ELAQQK[Lac (K)]ATEK_	1	mitochondria	K17785	IMMT, MIC60; MICOS complex subunit MIC60		GO:0000302 response to reactive oxygen species; GO:0006873 cellular ion homeostasis; GO:0006874 cellular calcium ion homeostasis; GO:0006875 cellular metal ion homeostasis; GO:0006950 response to stress; GO:0006979 response to oxidative stress; GO:0006996 organelle organization; GO:0007005 mitochondrion organization; GO:0007006 mitochondrial membrane organization; GO:0007007 inner mitochondrial m…	GO:0005622 intracellular anatomical structure; GO:0005737 cytoplasm; GO:0005739 mitochondrion; GO:0005740 mitochondrial envelope; GO:0005743 mitochondrial inner membrane; GO:0005753 mitochondrial proton-transporting ATP synthase complex; GO:0016020 membrane; GO:0016021 integral component of membrane; GO:0016469 proton-transporting two-sector ATPase complex; GO:0019866 organelle inner membrane; GO…				M	KOG1854	Mitochondrial inner membrane protein (mitofilin)
A0A0G2JVH4	422	K	MICOS complex subunit MIC60 OS=Rattus norvegicus OX=10116 GN=Immt PE=1 SV=2	Immt	_ATEK[Lac (K)]QHIELALER_	1	mitochondria	K17785	IMMT, MIC60; MICOS complex subunit MIC60		GO:0000302 response to reactive oxygen species; GO:0006873 cellular ion homeostasis; GO:0006874 cellular calcium ion homeostasis; GO:0006875 cellular metal ion homeostasis; GO:0006950 response to stress; GO:0006979 response to oxidative stress; GO:0006996 organelle organization; GO:0007005 mitochondrion organization; GO:0007006 mitochondrial membrane organization; GO:0007007 inner mitochondrial m…	GO:0005622 intracellular anatomical structure; GO:0005737 cytoplasm; GO:0005739 mitochondrion; GO:0005740 mitochondrial envelope; GO:0005743 mitochondrial inner membrane; GO:0005753 mitochondrial proton-transporting ATP synthase complex; GO:0016020 membrane; GO:0016021 integral component of membrane; GO:0016469 proton-transporting two-sector ATPase complex; GO:0019866 organelle inner membrane; GO…				M	KOG1854	Mitochondrial inner membrane protein (mitofilin)
A0A0G2JVH4	446	K	MICOS complex subunit MIC60 OS=Rattus norvegicus OX=10116 GN=Immt PE=1 SV=2	Immt	_AFDSAVAK[Lac (K)]ALEHHR_	1	mitochondria	K17785	IMMT, MIC60; MICOS complex subunit MIC60		GO:0000302 response to reactive oxygen species; GO:0006873 cellular ion homeostasis; GO:0006874 cellular calcium ion homeostasis; GO:0006875 cellular metal ion homeostasis; GO:0006950 response to stress; GO:0006979 response to oxidative stress; GO:0006996 organelle organization; GO:0007005 mitochondrion organization; GO:0007006 mitochondrial membrane organization; GO:0007007 inner mitochondrial m…	GO:0005622 intracellular anatomical structure; GO:0005737 cytoplasm; GO:0005739 mitochondrion; GO:0005740 mitochondrial envelope; GO:0005743 mitochondrial inner membrane; GO:0005753 mitochondrial proton-transporting ATP synthase complex; GO:0016020 membrane; GO:0016021 integral component of membrane; GO:0016469 proton-transporting two-sector ATPase complex; GO:0019866 organelle inner membrane; GO…				M	KOG1854	Mitochondrial inner membrane protein (mitofilin)
A0A0G2JVH4	494	K	MICOS complex subunit MIC60 OS=Rattus norvegicus OX=10116 GN=Immt PE=1 SV=2	Immt	_DVLK[Lac (K)]VQEQELK_	1	mitochondria	K17785	IMMT, MIC60; MICOS complex subunit MIC60		GO:0000302 response to reactive oxygen species; GO:0006873 cellular ion homeostasis; GO:0006874 cellular calcium ion homeostasis; GO:0006875 cellular metal ion homeostasis; GO:0006950 response to stress; GO:0006979 response to oxidative stress; GO:0006996 organelle organization; GO:0007005 mitochondrion organization; GO:0007006 mitochondrial membrane organization; GO:0007007 inner mitochondrial m…	GO:0005622 intracellular anatomical structure; GO:0005737 cytoplasm; GO:0005739 mitochondrion; GO:0005740 mitochondrial envelope; GO:0005743 mitochondrial inner membrane; GO:0005753 mitochondrial proton-transporting ATP synthase complex; GO:0016020 membrane; GO:0016021 integral component of membrane; GO:0016469 proton-transporting two-sector ATPase complex; GO:0019866 organelle inner membrane; GO…				M	KOG1854	Mitochondrial inner membrane protein (mitofilin)
A0A0G2JVH4	635	K	MICOS complex subunit MIC60 OS=Rattus norvegicus OX=10116 GN=Immt PE=1 SV=2	Immt	_FYAVQK[Lac (K)]LAGR_	1	mitochondria	K17785	IMMT, MIC60; MICOS complex subunit MIC60		GO:0000302 response to reactive oxygen species; GO:0006873 cellular ion homeostasis; GO:0006874 cellular calcium ion homeostasis; GO:0006875 cellular metal ion homeostasis; GO:0006950 response to stress; GO:0006979 response to oxidative stress; GO:0006996 organelle organization; GO:0007005 mitochondrion organization; GO:0007006 mitochondrial membrane organization; GO:0007007 inner mitochondrial m…	GO:0005622 intracellular anatomical structure; GO:0005737 cytoplasm; GO:0005739 mitochondrion; GO:0005740 mitochondrial envelope; GO:0005743 mitochondrial inner membrane; GO:0005753 mitochondrial proton-transporting ATP synthase complex; GO:0016020 membrane; GO:0016021 integral component of membrane; GO:0016469 proton-transporting two-sector ATPase complex; GO:0019866 organelle inner membrane; GO…				M	KOG1854	Mitochondrial inner membrane protein (mitofilin)
A0A0G2JVH4	709	K	MICOS complex subunit MIC60 OS=Rattus norvegicus OX=10116 GN=Immt PE=1 SV=2	Immt	_FVNQLK[Lac (K)]GESR_	1	mitochondria	K17785	IMMT, MIC60; MICOS complex subunit MIC60		GO:0000302 response to reactive oxygen species; GO:0006873 cellular ion homeostasis; GO:0006874 cellular calcium ion homeostasis; GO:0006875 cellular metal ion homeostasis; GO:0006950 response to stress; GO:0006979 response to oxidative stress; GO:0006996 organelle organization; GO:0007005 mitochondrion organization; GO:0007006 mitochondrial membrane organization; GO:0007007 inner mitochondrial m…	GO:0005622 intracellular anatomical structure; GO:0005737 cytoplasm; GO:0005739 mitochondrion; GO:0005740 mitochondrial envelope; GO:0005743 mitochondrial inner membrane; GO:0005753 mitochondrial proton-transporting ATP synthase complex; GO:0016020 membrane; GO:0016021 integral component of membrane; GO:0016469 proton-transporting two-sector ATPase complex; GO:0019866 organelle inner membrane; GO…				M	KOG1854	Mitochondrial inner membrane protein (mitofilin)
A0A0G2JVL6	19	K	NADH dehydrogenase [ubiquinone] 1 alpha subcomplex subunit 8 OS=Rattus norvegicus OX=10116 GN=Ndufa8 PE=1 SV=1	Ndufa8	_VEEVK[Lac (K)]VSSAVLK_	1	extracellular	K03952	NDUFA8; NADH dehydrogenase (ubiquinone) 1 alpha subcomplex subunit 8	map00190 Oxidative phosphorylation; map01100 Metabolic pathways; map04714 Thermogenesis; map04723 Retrograde endocannabinoid signaling; map04932 Non-alcoholic fatty liver disease; map05010 Alzheimer disease; map05012 Parkinson disease; map05014 Amyotrophic lateral sclerosis; map05016 Huntington disease; map05020 Prion disease; map05022 Pathways of neurodegeneration - multiple diseases; map05208 C…	GO:0006091 generation of precursor metabolites and energy; GO:0006119 oxidative phosphorylation; GO:0006120 mitochondrial electron transport, NADH to ubiquinone; GO:0006139 nucleobase-containing compound metabolic process; GO:0006163 purine nucleotide metabolic process; GO:0006725 cellular aromatic compound metabolic process; GO:0006753 nucleoside phosphate metabolic process; GO:0006793 phosphoru…	GO:0005622 intracellular anatomical structure; GO:0005737 cytoplasm; GO:0005739 mitochondrion; GO:0005740 mitochondrial envelope; GO:0005743 mitochondrial inner membrane; GO:0005746 mitochondrial respirasome; GO:0005747 mitochondrial respiratory chain complex I; GO:0005758 mitochondrial intermembrane space; GO:0016020 membrane; GO:0019866 organelle inner membrane; GO:0030964 NADH dehydrogenase co…	GO:0003824 catalytic activity; GO:0003954 NADH dehydrogenase activity; GO:0005488 binding; GO:0008137 NADH dehydrogenase (ubiquinone) activity; GO:0016491 oxidoreductase activity; GO:0016651 oxidoreductase activity, acting on NAD(P)H; GO:0016655 oxidoreductase activity, acting on NAD(P)H, quinone or similar compound as acceptor; GO:0044877 protein-containing complex binding; GO:0050136 NADH dehyd…	PF06747	PF06747 CHCH domain	C	KOG3458	NADH:ubiquinone oxidoreductase, NDUFA8/PGIV/19 kDa subunit	WP1283 Oxidative phosphorylation	http://www.wikipathways.org/instance/WP1283_r106951
A0A0G2JVL6	26	K	NADH dehydrogenase [ubiquinone] 1 alpha subcomplex subunit 8 OS=Rattus norvegicus OX=10116 GN=Ndufa8 PE=1 SV=1	Ndufa8	_VSSAVLK[Lac (K)]AAAHHYGAQC[Carbamidomethyl (C)]DK_	1	extracellular	K03952	NDUFA8; NADH dehydrogenase (ubiquinone) 1 alpha subcomplex subunit 8	map00190 Oxidative phosphorylation; map01100 Metabolic pathways; map04714 Thermogenesis; map04723 Retrograde endocannabinoid signaling; map04932 Non-alcoholic fatty liver disease; map05010 Alzheimer disease; map05012 Parkinson disease; map05014 Amyotrophic lateral sclerosis; map05016 Huntington disease; map05020 Prion disease; map05022 Pathways of neurodegeneration - multiple diseases; map05208 C…	GO:0006091 generation of precursor metabolites and energy; GO:0006119 oxidative phosphorylation; GO:0006120 mitochondrial electron transport, NADH to ubiquinone; GO:0006139 nucleobase-containing compound metabolic process; GO:0006163 purine nucleotide metabolic process; GO:0006725 cellular aromatic compound metabolic process; GO:0006753 nucleoside phosphate metabolic process; GO:0006793 phosphoru…	GO:0005622 intracellular anatomical structure; GO:0005737 cytoplasm; GO:0005739 mitochondrion; GO:0005740 mitochondrial envelope; GO:0005743 mitochondrial inner membrane; GO:0005746 mitochondrial respirasome; GO:0005747 mitochondrial respiratory chain complex I; GO:0005758 mitochondrial intermembrane space; GO:0016020 membrane; GO:0019866 organelle inner membrane; GO:0030964 NADH dehydrogenase co…	GO:0003824 catalytic activity; GO:0003954 NADH dehydrogenase activity; GO:0005488 binding; GO:0008137 NADH dehydrogenase (ubiquinone) activity; GO:0016491 oxidoreductase activity; GO:0016651 oxidoreductase activity, acting on NAD(P)H; GO:0016655 oxidoreductase activity, acting on NAD(P)H, quinone or similar compound as acceptor; GO:0044877 protein-containing complex binding; GO:0050136 NADH dehyd…	PF06747	PF06747 CHCH domain	C	KOG3458	NADH:ubiquinone oxidoreductase, NDUFA8/PGIV/19 kDa subunit	WP1283 Oxidative phosphorylation	http://www.wikipathways.org/instance/WP1283_r106951
A0A0G2JVL6	41	K	NADH dehydrogenase [ubiquinone] 1 alpha subcomplex subunit 8 OS=Rattus norvegicus OX=10116 GN=Ndufa8 PE=1 SV=1	Ndufa8	_TNK[Lac (K)]EFMLC[Carbamidomethyl (C)]R_	1	extracellular	K03952	NDUFA8; NADH dehydrogenase (ubiquinone) 1 alpha subcomplex subunit 8	map00190 Oxidative phosphorylation; map01100 Metabolic pathways; map04714 Thermogenesis; map04723 Retrograde endocannabinoid signaling; map04932 Non-alcoholic fatty liver disease; map05010 Alzheimer disease; map05012 Parkinson disease; map05014 Amyotrophic lateral sclerosis; map05016 Huntington disease; map05020 Prion disease; map05022 Pathways of neurodegeneration - multiple diseases; map05208 C…	GO:0006091 generation of precursor metabolites and energy; GO:0006119 oxidative phosphorylation; GO:0006120 mitochondrial electron transport, NADH to ubiquinone; GO:0006139 nucleobase-containing compound metabolic process; GO:0006163 purine nucleotide metabolic process; GO:0006725 cellular aromatic compound metabolic process; GO:0006753 nucleoside phosphate metabolic process; GO:0006793 phosphoru…	GO:0005622 intracellular anatomical structure; GO:0005737 cytoplasm; GO:0005739 mitochondrion; GO:0005740 mitochondrial envelope; GO:0005743 mitochondrial inner membrane; GO:0005746 mitochondrial respirasome; GO:0005747 mitochondrial respiratory chain complex I; GO:0005758 mitochondrial intermembrane space; GO:0016020 membrane; GO:0019866 organelle inner membrane; GO:0030964 NADH dehydrogenase co…	GO:0003824 catalytic activity; GO:0003954 NADH dehydrogenase activity; GO:0005488 binding; GO:0008137 NADH dehydrogenase (ubiquinone) activity; GO:0016491 oxidoreductase activity; GO:0016651 oxidoreductase activity, acting on NAD(P)H; GO:0016655 oxidoreductase activity, acting on NAD(P)H, quinone or similar compound as acceptor; GO:0044877 protein-containing complex binding; GO:0050136 NADH dehyd…	PF06747	PF06747 CHCH domain	C	KOG3458	NADH:ubiquinone oxidoreductase, NDUFA8/PGIV/19 kDa subunit	WP1283 Oxidative phosphorylation	http://www.wikipathways.org/instance/WP1283_r106951
A0A0G2JVM0	92	K	Multifunctional fusion protein OS=Rattus norvegicus OX=10116 GN=Aldh4a1 PE=1 SV=2	Aldh4a1	_VAK[Lac (K)]FC[Carbamidomethyl (C)]YADK_	1	mitochondria	K00294	E1.2.1.88; 1-pyrroline-5-carboxylate dehydrogenase [EC:1.2.1.88]	map00250 Alanine, aspartate and glutamate metabolism; map00330 Arginine and proline metabolism; map01100 Metabolic pathways	GO:0003008 system process; GO:0006081 cellular aldehyde metabolic process; GO:0006082 organic acid metabolic process; GO:0006091 generation of precursor metabolites and energy; GO:0006520 cellular amino acid metabolic process; GO:0006560 proline metabolic process; GO:0006562 proline catabolic process; GO:0006575 cellular modified amino acid metabolic process; GO:0006807 nitrogen compound metaboli…	GO:0005622 intracellular anatomical structure; GO:0005737 cytoplasm; GO:0005739 mitochondrion; GO:0005759 mitochondrial matrix; GO:0005886 plasma membrane; GO:0016020 membrane; GO:0016021 integral component of membrane; GO:0031224 intrinsic component of membrane; GO:0031974 membrane-enclosed lumen; GO:0043226 organelle; GO:0043227 membrane-bounded organelle; GO:0043229 intracellular organelle; GO…	GO:0003824 catalytic activity; GO:0003842 1-pyrroline-5-carboxylate dehydrogenase activity; GO:0004029 aldehyde dehydrogenase (NAD+) activity; GO:0004888 transmembrane signaling receptor activity; GO:0005488 binding; GO:0005515 protein binding; GO:0008527 taste receptor activity; GO:0009055 electron transfer activity; GO:0016491 oxidoreductase activity; GO:0016620 oxidoreductase activity, acting …			E	KOG2455	Delta-1-pyrroline-5-carboxylate dehydrogenase
A0A0G2JVM0	401	K	Multifunctional fusion protein OS=Rattus norvegicus OX=10116 GN=Aldh4a1 PE=1 SV=2	Aldh4a1	_K[Lac (K)]WLEHAR_	1	mitochondria	K00294	E1.2.1.88; 1-pyrroline-5-carboxylate dehydrogenase [EC:1.2.1.88]	map00250 Alanine, aspartate and glutamate metabolism; map00330 Arginine and proline metabolism; map01100 Metabolic pathways	GO:0003008 system process; GO:0006081 cellular aldehyde metabolic process; GO:0006082 organic acid metabolic process; GO:0006091 generation of precursor metabolites and energy; GO:0006520 cellular amino acid metabolic process; GO:0006560 proline metabolic process; GO:0006562 proline catabolic process; GO:0006575 cellular modified amino acid metabolic process; GO:0006807 nitrogen compound metaboli…	GO:0005622 intracellular anatomical structure; GO:0005737 cytoplasm; GO:0005739 mitochondrion; GO:0005759 mitochondrial matrix; GO:0005886 plasma membrane; GO:0016020 membrane; GO:0016021 integral component of membrane; GO:0031224 intrinsic component of membrane; GO:0031974 membrane-enclosed lumen; GO:0043226 organelle; GO:0043227 membrane-bounded organelle; GO:0043229 intracellular organelle; GO…	GO:0003824 catalytic activity; GO:0003842 1-pyrroline-5-carboxylate dehydrogenase activity; GO:0004029 aldehyde dehydrogenase (NAD+) activity; GO:0004888 transmembrane signaling receptor activity; GO:0005488 binding; GO:0005515 protein binding; GO:0008527 taste receptor activity; GO:0009055 electron transfer activity; GO:0016491 oxidoreductase activity; GO:0016620 oxidoreductase activity, acting …			E	KOG2455	Delta-1-pyrroline-5-carboxylate dehydrogenase
A0A0G2JVY6	191	K	Septin OS=Rattus norvegicus OX=10116 GN=Septin8 PE=1 SV=2	Septin8	_ADTISK[Lac (K)]SELHK_	1	cytoplasm	K16939	SEPT6_8_11; septin 6/8/11	map05100 Bacterial invasion of epithelial cells; map05131 Shigellosis	GO:0000003 reproduction; GO:0000278 mitotic cell cycle; GO:0000281 mitotic cytokinesis; GO:0000910 cytokinesis; GO:0003006 developmental process involved in reproduction; GO:0007049 cell cycle; GO:0007275 multicellular organism development; GO:0007276 gamete generation; GO:0007281 germ cell development; GO:0007292 female gamete generation; GO:0007295 growth of a germarium-derived egg chamber; GO:…	GO:0005622 intracellular anatomical structure; GO:0005737 cytoplasm; GO:0005856 cytoskeleton; GO:0005886 plasma membrane; GO:0005938 cell cortex; GO:0005940 septin ring; GO:0016020 membrane; GO:0030496 midbody; GO:0031105 septin complex; GO:0032153 cell division site; GO:0032154 cleavage furrow; GO:0032156 septin cytoskeleton; GO:0032991 protein-containing complex; GO:0043209 myelin sheath; GO:00…	GO:0003824 catalytic activity; GO:0003924 GTPase activity; GO:0005488 binding; GO:0005515 protein binding; GO:0016462 pyrophosphatase activity; GO:0016787 hydrolase activity; GO:0016817 hydrolase activity, acting on acid anhydrides; GO:0016818 hydrolase activity, acting on acid anhydrides, in phosphorus-containing anhydrides; GO:0017111 nucleoside-triphosphatase activity; GO:0042802 identical pro…	PF00735	PF00735 Septin	D	KOG3859	Septins (P-loop GTPases)
A0A0G2JVY6	349	K	Septin OS=Rattus norvegicus OX=10116 GN=Septin8 PE=1 SV=2	Septin8	_QMFVNK[Lac (K)]VK_	1	cytoplasm	K16939	SEPT6_8_11; septin 6/8/11	map05100 Bacterial invasion of epithelial cells; map05131 Shigellosis	GO:0000003 reproduction; GO:0000278 mitotic cell cycle; GO:0000281 mitotic cytokinesis; GO:0000910 cytokinesis; GO:0003006 developmental process involved in reproduction; GO:0007049 cell cycle; GO:0007275 multicellular organism development; GO:0007276 gamete generation; GO:0007281 germ cell development; GO:0007292 female gamete generation; GO:0007295 growth of a germarium-derived egg chamber; GO:…	GO:0005622 intracellular anatomical structure; GO:0005737 cytoplasm; GO:0005856 cytoskeleton; GO:0005886 plasma membrane; GO:0005938 cell cortex; GO:0005940 septin ring; GO:0016020 membrane; GO:0030496 midbody; GO:0031105 septin complex; GO:0032153 cell division site; GO:0032154 cleavage furrow; GO:0032156 septin cytoskeleton; GO:0032991 protein-containing complex; GO:0043209 myelin sheath; GO:00…	GO:0003824 catalytic activity; GO:0003924 GTPase activity; GO:0005488 binding; GO:0005515 protein binding; GO:0016462 pyrophosphatase activity; GO:0016787 hydrolase activity; GO:0016817 hydrolase activity, acting on acid anhydrides; GO:0016818 hydrolase activity, acting on acid anhydrides, in phosphorus-containing anhydrides; GO:0017111 nucleoside-triphosphatase activity; GO:0042802 identical pro…	PF00735	PF00735 Septin	D	KOG3859	Septins (P-loop GTPases)
A0A0G2JVY6	367	K	Septin OS=Rattus norvegicus OX=10116 GN=Septin8 PE=1 SV=2	Septin8	_ELHEK[Lac (K)]FEHLK_	1	cytoplasm	K16939	SEPT6_8_11; septin 6/8/11	map05100 Bacterial invasion of epithelial cells; map05131 Shigellosis	GO:0000003 reproduction; GO:0000278 mitotic cell cycle; GO:0000281 mitotic cytokinesis; GO:0000910 cytokinesis; GO:0003006 developmental process involved in reproduction; GO:0007049 cell cycle; GO:0007275 multicellular organism development; GO:0007276 gamete generation; GO:0007281 germ cell development; GO:0007292 female gamete generation; GO:0007295 growth of a germarium-derived egg chamber; GO:…	GO:0005622 intracellular anatomical structure; GO:0005737 cytoplasm; GO:0005856 cytoskeleton; GO:0005886 plasma membrane; GO:0005938 cell cortex; GO:0005940 septin ring; GO:0016020 membrane; GO:0030496 midbody; GO:0031105 septin complex; GO:0032153 cell division site; GO:0032154 cleavage furrow; GO:0032156 septin cytoskeleton; GO:0032991 protein-containing complex; GO:0043209 myelin sheath; GO:00…	GO:0003824 catalytic activity; GO:0003924 GTPase activity; GO:0005488 binding; GO:0005515 protein binding; GO:0016462 pyrophosphatase activity; GO:0016787 hydrolase activity; GO:0016817 hydrolase activity, acting on acid anhydrides; GO:0016818 hydrolase activity, acting on acid anhydrides, in phosphorus-containing anhydrides; GO:0017111 nucleoside-triphosphatase activity; GO:0042802 identical pro…	PF00735	PF00735 Septin	D	KOG3859	Septins (P-loop GTPases)
A0A0G2JVY6	400	K	Septin OS=Rattus norvegicus OX=10116 GN=Septin8 PE=1 SV=2	Septin8	_K[Lac (K)]AAMEALQSQALHATSQQPLR_	1	cytoplasm	K16939	SEPT6_8_11; septin 6/8/11	map05100 Bacterial invasion of epithelial cells; map05131 Shigellosis	GO:0000003 reproduction; GO:0000278 mitotic cell cycle; GO:0000281 mitotic cytokinesis; GO:0000910 cytokinesis; GO:0003006 developmental process involved in reproduction; GO:0007049 cell cycle; GO:0007275 multicellular organism development; GO:0007276 gamete generation; GO:0007281 germ cell development; GO:0007292 female gamete generation; GO:0007295 growth of a germarium-derived egg chamber; GO:…	GO:0005622 intracellular anatomical structure; GO:0005737 cytoplasm; GO:0005856 cytoskeleton; GO:0005886 plasma membrane; GO:0005938 cell cortex; GO:0005940 septin ring; GO:0016020 membrane; GO:0030496 midbody; GO:0031105 septin complex; GO:0032153 cell division site; GO:0032154 cleavage furrow; GO:0032156 septin cytoskeleton; GO:0032991 protein-containing complex; GO:0043209 myelin sheath; GO:00…	GO:0003824 catalytic activity; GO:0003924 GTPase activity; GO:0005488 binding; GO:0005515 protein binding; GO:0016462 pyrophosphatase activity; GO:0016787 hydrolase activity; GO:0016817 hydrolase activity, acting on acid anhydrides; GO:0016818 hydrolase activity, acting on acid anhydrides, in phosphorus-containing anhydrides; GO:0017111 nucleoside-triphosphatase activity; GO:0042802 identical pro…	PF00735	PF00735 Septin	D	KOG3859	Septins (P-loop GTPases)
A0A0G2JW34	88	K	CDGSH iron sulfur domain 3 OS=Rattus norvegicus OX=10116 GN=Cisd3 PE=1 SV=1	Cisd3	_FK[Lac (K)]AEETR_	1	mitochondria	K23886	CISD3; CDGSH iron-sulfur domain-containing protein 3					PF09360	PF09360 Iron-binding zinc finger CDGSH type	S	KOG4605	Uncharacterized conserved protein containing CDGSH-type Zn-finger
A0A0G2JW34	120	K	CDGSH iron sulfur domain 3 OS=Rattus norvegicus OX=10116 GN=Cisd3 PE=1 SV=1	Cisd3	_SEQVQK[Lac (K)]AEVGSPL_	1	mitochondria	K23886	CISD3; CDGSH iron-sulfur domain-containing protein 3					PF09360	PF09360 Iron-binding zinc finger CDGSH type	S	KOG4605	Uncharacterized conserved protein containing CDGSH-type Zn-finger
A0A0G2JW85	397	K	Ras GTPase-activating protein 3 OS=Rattus norvegicus OX=10116 GN=Rasa3 PE=1 SV=1	Rasa3	_LAGMHYLHVTLK[Lac (K)]PTIEEIC[Carbamidomethyl (C)]QSHK_	1	nucleus	K12380	RASA3; Ras GTPase-activating protein 3	map04013 MAPK signaling pathway - fly; map04014 Ras signaling pathway	GO:0000165 MAPK cascade; GO:0000578 embryonic axis specification; GO:0002009 morphogenesis of an epithelium; GO:0002165 instar larval or pupal development; GO:0003002 regionalization; GO:0003008 system process; GO:0006355 regulation of transcription, DNA-templated; GO:0006357 regulation of transcription by RNA polymerase II; GO:0006464 cellular protein modification process; GO:0006468 protein pho…	GO:0005622 intracellular anatomical structure; GO:0005737 cytoplasm; GO:0005829 cytosol; GO:0005886 plasma membrane; GO:0009898 cytoplasmic side of plasma membrane; GO:0016020 membrane; GO:0031224 intrinsic component of membrane; GO:0031226 intrinsic component of plasma membrane; GO:0031235 intrinsic component of the cytoplasmic side of the plasma membrane; GO:0071944 cell periphery; GO:0098552 s…	GO:0005096 GTPase activator activity; GO:0005215 transporter activity; GO:0005216 ion channel activity; GO:0005217 intracellular ligand-gated ion channel activity; GO:0005261 cation channel activity; GO:0005262 calcium channel activity; GO:0008047 enzyme activator activity; GO:0008324 cation transmembrane transporter activity; GO:0015075 ion transmembrane transporter activity; GO:0015085 calcium …	PF00168; PF00169	PF00168 C2 domain; PF00169 PH domain	T	KOG2059	Ras GTPase-activating protein
A0A0G2JW88	1766	K	Microtubule-associated protein OS=Rattus norvegicus OX=10116 GN=Map4 PE=1 SV=1	Map4	_AK[Lac (K)]IQPTSLPK_	1	nucleus	K10431	MAP4; microtubule-associated protein 4		GO:0000226 microtubule cytoskeleton organization; GO:0000278 mitotic cell cycle; GO:0006928 movement of cell or subcellular component; GO:0006996 organelle organization; GO:0007010 cytoskeleton organization; GO:0007017 microtubule-based process; GO:0007018 microtubule-based movement; GO:0007049 cell cycle; GO:0007051 spindle organization; GO:0007052 mitotic spindle organization; GO:0007163 establ…	GO:0005622 intracellular anatomical structure; GO:0005737 cytoplasm; GO:0005819 spindle; GO:0005829 cytosol; GO:0005856 cytoskeleton; GO:0005875 microtubule associated complex; GO:0005886 plasma membrane; GO:0005929 cilium; GO:0005930 axoneme; GO:0014069 postsynaptic density; GO:0015630 microtubule cytoskeleton; GO:0016020 membrane; GO:0030424 axon; GO:0032279 asymmetric synapse; GO:0032838 plasm…	GO:0005198 structural molecule activity; GO:0005488 binding; GO:0005515 protein binding; GO:0008017 microtubule binding; GO:0008092 cytoskeletal protein binding; GO:0015631 tubulin binding;			Z	KOG2418	Microtubule-associated protein TAU
A0A0G2JW88	1787	K	Microtubule-associated protein OS=Rattus norvegicus OX=10116 GN=Map4 PE=1 SV=1	Map4	_K[Lac (K)]PMSLASGSVPAAPHK_	1	nucleus	K10431	MAP4; microtubule-associated protein 4		GO:0000226 microtubule cytoskeleton organization; GO:0000278 mitotic cell cycle; GO:0006928 movement of cell or subcellular component; GO:0006996 organelle organization; GO:0007010 cytoskeleton organization; GO:0007017 microtubule-based process; GO:0007018 microtubule-based movement; GO:0007049 cell cycle; GO:0007051 spindle organization; GO:0007052 mitotic spindle organization; GO:0007163 establ…	GO:0005622 intracellular anatomical structure; GO:0005737 cytoplasm; GO:0005819 spindle; GO:0005829 cytosol; GO:0005856 cytoskeleton; GO:0005875 microtubule associated complex; GO:0005886 plasma membrane; GO:0005929 cilium; GO:0005930 axoneme; GO:0014069 postsynaptic density; GO:0015630 microtubule cytoskeleton; GO:0016020 membrane; GO:0030424 axon; GO:0032279 asymmetric synapse; GO:0032838 plasm…	GO:0005198 structural molecule activity; GO:0005488 binding; GO:0005515 protein binding; GO:0008017 microtubule binding; GO:0008092 cytoskeletal protein binding; GO:0015631 tubulin binding;			Z	KOG2418	Microtubule-associated protein TAU
A0A0G2JW88	1830	K	Microtubule-associated protein OS=Rattus norvegicus OX=10116 GN=Map4 PE=1 SV=1	Map4	_PITETK[Lac (K)]VAEK_	1	nucleus	K10431	MAP4; microtubule-associated protein 4		GO:0000226 microtubule cytoskeleton organization; GO:0000278 mitotic cell cycle; GO:0006928 movement of cell or subcellular component; GO:0006996 organelle organization; GO:0007010 cytoskeleton organization; GO:0007017 microtubule-based process; GO:0007018 microtubule-based movement; GO:0007049 cell cycle; GO:0007051 spindle organization; GO:0007052 mitotic spindle organization; GO:0007163 establ…	GO:0005622 intracellular anatomical structure; GO:0005737 cytoplasm; GO:0005819 spindle; GO:0005829 cytosol; GO:0005856 cytoskeleton; GO:0005875 microtubule associated complex; GO:0005886 plasma membrane; GO:0005929 cilium; GO:0005930 axoneme; GO:0014069 postsynaptic density; GO:0015630 microtubule cytoskeleton; GO:0016020 membrane; GO:0030424 axon; GO:0032279 asymmetric synapse; GO:0032838 plasm…	GO:0005198 structural molecule activity; GO:0005488 binding; GO:0005515 protein binding; GO:0008017 microtubule binding; GO:0008092 cytoskeletal protein binding; GO:0015631 tubulin binding;			Z	KOG2418	Microtubule-associated protein TAU
A0A0G2JW88	1840	K	Microtubule-associated protein OS=Rattus norvegicus OX=10116 GN=Map4 PE=1 SV=1	Map4	_TSPSK[Lac (K)]PSSAPALRPGPK_	1	nucleus	K10431	MAP4; microtubule-associated protein 4		GO:0000226 microtubule cytoskeleton organization; GO:0000278 mitotic cell cycle; GO:0006928 movement of cell or subcellular component; GO:0006996 organelle organization; GO:0007010 cytoskeleton organization; GO:0007017 microtubule-based process; GO:0007018 microtubule-based movement; GO:0007049 cell cycle; GO:0007051 spindle organization; GO:0007052 mitotic spindle organization; GO:0007163 establ…	GO:0005622 intracellular anatomical structure; GO:0005737 cytoplasm; GO:0005819 spindle; GO:0005829 cytosol; GO:0005856 cytoskeleton; GO:0005875 microtubule associated complex; GO:0005886 plasma membrane; GO:0005929 cilium; GO:0005930 axoneme; GO:0014069 postsynaptic density; GO:0015630 microtubule cytoskeleton; GO:0016020 membrane; GO:0030424 axon; GO:0032279 asymmetric synapse; GO:0032838 plasm…	GO:0005198 structural molecule activity; GO:0005488 binding; GO:0005515 protein binding; GO:0008017 microtubule binding; GO:0008092 cytoskeletal protein binding; GO:0015631 tubulin binding;			Z	KOG2418	Microtubule-associated protein TAU
A0A0G2JW88	1882	K	Microtubule-associated protein OS=Rattus norvegicus OX=10116 GN=Map4 PE=1 SV=1	Map4	_SPSTTLPK[Lac (K)]RPTTTK_	1	nucleus	K10431	MAP4; microtubule-associated protein 4		GO:0000226 microtubule cytoskeleton organization; GO:0000278 mitotic cell cycle; GO:0006928 movement of cell or subcellular component; GO:0006996 organelle organization; GO:0007010 cytoskeleton organization; GO:0007017 microtubule-based process; GO:0007018 microtubule-based movement; GO:0007049 cell cycle; GO:0007051 spindle organization; GO:0007052 mitotic spindle organization; GO:0007163 establ…	GO:0005622 intracellular anatomical structure; GO:0005737 cytoplasm; GO:0005819 spindle; GO:0005829 cytosol; GO:0005856 cytoskeleton; GO:0005875 microtubule associated complex; GO:0005886 plasma membrane; GO:0005929 cilium; GO:0005930 axoneme; GO:0014069 postsynaptic density; GO:0015630 microtubule cytoskeleton; GO:0016020 membrane; GO:0030424 axon; GO:0032279 asymmetric synapse; GO:0032838 plasm…	GO:0005198 structural molecule activity; GO:0005488 binding; GO:0005515 protein binding; GO:0008017 microtubule binding; GO:0008092 cytoskeletal protein binding; GO:0015631 tubulin binding;			Z	KOG2418	Microtubule-associated protein TAU
A0A0G2JW88	1888	K	Microtubule-associated protein OS=Rattus norvegicus OX=10116 GN=Map4 PE=1 SV=1	Map4	_RPTTTK[Lac (K)]TEGKPADVK_	0.997838	nucleus	K10431	MAP4; microtubule-associated protein 4		GO:0000226 microtubule cytoskeleton organization; GO:0000278 mitotic cell cycle; GO:0006928 movement of cell or subcellular component; GO:0006996 organelle organization; GO:0007010 cytoskeleton organization; GO:0007017 microtubule-based process; GO:0007018 microtubule-based movement; GO:0007049 cell cycle; GO:0007051 spindle organization; GO:0007052 mitotic spindle organization; GO:0007163 establ…	GO:0005622 intracellular anatomical structure; GO:0005737 cytoplasm; GO:0005819 spindle; GO:0005829 cytosol; GO:0005856 cytoskeleton; GO:0005875 microtubule associated complex; GO:0005886 plasma membrane; GO:0005929 cilium; GO:0005930 axoneme; GO:0014069 postsynaptic density; GO:0015630 microtubule cytoskeleton; GO:0016020 membrane; GO:0030424 axon; GO:0032279 asymmetric synapse; GO:0032838 plasm…	GO:0005198 structural molecule activity; GO:0005488 binding; GO:0005515 protein binding; GO:0008017 microtubule binding; GO:0008092 cytoskeletal protein binding; GO:0015631 tubulin binding;			Z	KOG2418	Microtubule-associated protein TAU
A0A0G2JW88	1902	K	Microtubule-associated protein OS=Rattus norvegicus OX=10116 GN=Map4 PE=1 SV=1	Map4	_MTAK[Lac (K)]SATADLSR_	1	nucleus	K10431	MAP4; microtubule-associated protein 4		GO:0000226 microtubule cytoskeleton organization; GO:0000278 mitotic cell cycle; GO:0006928 movement of cell or subcellular component; GO:0006996 organelle organization; GO:0007010 cytoskeleton organization; GO:0007017 microtubule-based process; GO:0007018 microtubule-based movement; GO:0007049 cell cycle; GO:0007051 spindle organization; GO:0007052 mitotic spindle organization; GO:0007163 establ…	GO:0005622 intracellular anatomical structure; GO:0005737 cytoplasm; GO:0005819 spindle; GO:0005829 cytosol; GO:0005856 cytoskeleton; GO:0005875 microtubule associated complex; GO:0005886 plasma membrane; GO:0005929 cilium; GO:0005930 axoneme; GO:0014069 postsynaptic density; GO:0015630 microtubule cytoskeleton; GO:0016020 membrane; GO:0030424 axon; GO:0032279 asymmetric synapse; GO:0032838 plasm…	GO:0005198 structural molecule activity; GO:0005488 binding; GO:0005515 protein binding; GO:0008017 microtubule binding; GO:0008092 cytoskeletal protein binding; GO:0015631 tubulin binding;			Z	KOG2418	Microtubule-associated protein TAU
A0A0G2JW88	1912	K	Microtubule-associated protein OS=Rattus norvegicus OX=10116 GN=Map4 PE=1 SV=1	Map4	_SK[Lac (K)]TTSASSVK_	1	nucleus	K10431	MAP4; microtubule-associated protein 4		GO:0000226 microtubule cytoskeleton organization; GO:0000278 mitotic cell cycle; GO:0006928 movement of cell or subcellular component; GO:0006996 organelle organization; GO:0007010 cytoskeleton organization; GO:0007017 microtubule-based process; GO:0007018 microtubule-based movement; GO:0007049 cell cycle; GO:0007051 spindle organization; GO:0007052 mitotic spindle organization; GO:0007163 establ…	GO:0005622 intracellular anatomical structure; GO:0005737 cytoplasm; GO:0005819 spindle; GO:0005829 cytosol; GO:0005856 cytoskeleton; GO:0005875 microtubule associated complex; GO:0005886 plasma membrane; GO:0005929 cilium; GO:0005930 axoneme; GO:0014069 postsynaptic density; GO:0015630 microtubule cytoskeleton; GO:0016020 membrane; GO:0030424 axon; GO:0032279 asymmetric synapse; GO:0032838 plasm…	GO:0005198 structural molecule activity; GO:0005488 binding; GO:0005515 protein binding; GO:0008017 microtubule binding; GO:0008092 cytoskeletal protein binding; GO:0015631 tubulin binding;			Z	KOG2418	Microtubule-associated protein TAU
A0A0G2JW88	1940	K	Microtubule-associated protein OS=Rattus norvegicus OX=10116 GN=Map4 PE=1 SV=1	Map4	_VK[Lac (K)]PMSAPC[Carbamidomethyl (C)]R_	1	nucleus	K10431	MAP4; microtubule-associated protein 4		GO:0000226 microtubule cytoskeleton organization; GO:0000278 mitotic cell cycle; GO:0006928 movement of cell or subcellular component; GO:0006996 organelle organization; GO:0007010 cytoskeleton organization; GO:0007017 microtubule-based process; GO:0007018 microtubule-based movement; GO:0007049 cell cycle; GO:0007051 spindle organization; GO:0007052 mitotic spindle organization; GO:0007163 establ…	GO:0005622 intracellular anatomical structure; GO:0005737 cytoplasm; GO:0005819 spindle; GO:0005829 cytosol; GO:0005856 cytoskeleton; GO:0005875 microtubule associated complex; GO:0005886 plasma membrane; GO:0005929 cilium; GO:0005930 axoneme; GO:0014069 postsynaptic density; GO:0015630 microtubule cytoskeleton; GO:0016020 membrane; GO:0030424 axon; GO:0032279 asymmetric synapse; GO:0032838 plasm…	GO:0005198 structural molecule activity; GO:0005488 binding; GO:0005515 protein binding; GO:0008017 microtubule binding; GO:0008092 cytoskeletal protein binding; GO:0015631 tubulin binding;			Z	KOG2418	Microtubule-associated protein TAU
A0A0G2JW88	1956	K	Microtubule-associated protein OS=Rattus norvegicus OX=10116 GN=Map4 PE=1 SV=1	Map4	_SSVALSVDK[Lac (K)]KPTSTK_	0.981559	nucleus	K10431	MAP4; microtubule-associated protein 4		GO:0000226 microtubule cytoskeleton organization; GO:0000278 mitotic cell cycle; GO:0006928 movement of cell or subcellular component; GO:0006996 organelle organization; GO:0007010 cytoskeleton organization; GO:0007017 microtubule-based process; GO:0007018 microtubule-based movement; GO:0007049 cell cycle; GO:0007051 spindle organization; GO:0007052 mitotic spindle organization; GO:0007163 establ…	GO:0005622 intracellular anatomical structure; GO:0005737 cytoplasm; GO:0005819 spindle; GO:0005829 cytosol; GO:0005856 cytoskeleton; GO:0005875 microtubule associated complex; GO:0005886 plasma membrane; GO:0005929 cilium; GO:0005930 axoneme; GO:0014069 postsynaptic density; GO:0015630 microtubule cytoskeleton; GO:0016020 membrane; GO:0030424 axon; GO:0032279 asymmetric synapse; GO:0032838 plasm…	GO:0005198 structural molecule activity; GO:0005488 binding; GO:0005515 protein binding; GO:0008017 microtubule binding; GO:0008092 cytoskeletal protein binding; GO:0015631 tubulin binding;			Z	KOG2418	Microtubule-associated protein TAU
A0A0G2JW88	1983	K	Microtubule-associated protein OS=Rattus norvegicus OX=10116 GN=Map4 PE=1 SV=1	Map4	_LATTVSAPDLK[Lac (K)]SVR_	1	nucleus	K10431	MAP4; microtubule-associated protein 4		GO:0000226 microtubule cytoskeleton organization; GO:0000278 mitotic cell cycle; GO:0006928 movement of cell or subcellular component; GO:0006996 organelle organization; GO:0007010 cytoskeleton organization; GO:0007017 microtubule-based process; GO:0007018 microtubule-based movement; GO:0007049 cell cycle; GO:0007051 spindle organization; GO:0007052 mitotic spindle organization; GO:0007163 establ…	GO:0005622 intracellular anatomical structure; GO:0005737 cytoplasm; GO:0005819 spindle; GO:0005829 cytosol; GO:0005856 cytoskeleton; GO:0005875 microtubule associated complex; GO:0005886 plasma membrane; GO:0005929 cilium; GO:0005930 axoneme; GO:0014069 postsynaptic density; GO:0015630 microtubule cytoskeleton; GO:0016020 membrane; GO:0030424 axon; GO:0032279 asymmetric synapse; GO:0032838 plasm…	GO:0005198 structural molecule activity; GO:0005488 binding; GO:0005515 protein binding; GO:0008017 microtubule binding; GO:0008092 cytoskeletal protein binding; GO:0015631 tubulin binding;			Z	KOG2418	Microtubule-associated protein TAU
A0A0G2JW88	1988	K	Microtubule-associated protein OS=Rattus norvegicus OX=10116 GN=Map4 PE=1 SV=1	Map4	_SK[Lac (K)]VGSTENMK_	1	nucleus	K10431	MAP4; microtubule-associated protein 4		GO:0000226 microtubule cytoskeleton organization; GO:0000278 mitotic cell cycle; GO:0006928 movement of cell or subcellular component; GO:0006996 organelle organization; GO:0007010 cytoskeleton organization; GO:0007017 microtubule-based process; GO:0007018 microtubule-based movement; GO:0007049 cell cycle; GO:0007051 spindle organization; GO:0007052 mitotic spindle organization; GO:0007163 establ…	GO:0005622 intracellular anatomical structure; GO:0005737 cytoplasm; GO:0005819 spindle; GO:0005829 cytosol; GO:0005856 cytoskeleton; GO:0005875 microtubule associated complex; GO:0005886 plasma membrane; GO:0005929 cilium; GO:0005930 axoneme; GO:0014069 postsynaptic density; GO:0015630 microtubule cytoskeleton; GO:0016020 membrane; GO:0030424 axon; GO:0032279 asymmetric synapse; GO:0032838 plasm…	GO:0005198 structural molecule activity; GO:0005488 binding; GO:0005515 protein binding; GO:0008017 microtubule binding; GO:0008092 cytoskeletal protein binding; GO:0015631 tubulin binding;			Z	KOG2418	Microtubule-associated protein TAU
A0A0G2JW88	1996	K	Microtubule-associated protein OS=Rattus norvegicus OX=10116 GN=Map4 PE=1 SV=1	Map4	_VGSTENMK[Lac (K)]HQPGGGR_	1	nucleus	K10431	MAP4; microtubule-associated protein 4		GO:0000226 microtubule cytoskeleton organization; GO:0000278 mitotic cell cycle; GO:0006928 movement of cell or subcellular component; GO:0006996 organelle organization; GO:0007010 cytoskeleton organization; GO:0007017 microtubule-based process; GO:0007018 microtubule-based movement; GO:0007049 cell cycle; GO:0007051 spindle organization; GO:0007052 mitotic spindle organization; GO:0007163 establ…	GO:0005622 intracellular anatomical structure; GO:0005737 cytoplasm; GO:0005819 spindle; GO:0005829 cytosol; GO:0005856 cytoskeleton; GO:0005875 microtubule associated complex; GO:0005886 plasma membrane; GO:0005929 cilium; GO:0005930 axoneme; GO:0014069 postsynaptic density; GO:0015630 microtubule cytoskeleton; GO:0016020 membrane; GO:0030424 axon; GO:0032279 asymmetric synapse; GO:0032838 plasm…	GO:0005198 structural molecule activity; GO:0005488 binding; GO:0005515 protein binding; GO:0008017 microtubule binding; GO:0008092 cytoskeletal protein binding; GO:0015631 tubulin binding;			Z	KOG2418	Microtubule-associated protein TAU
A0A0G2JW88	2009	K	Microtubule-associated protein OS=Rattus norvegicus OX=10116 GN=Map4 PE=1 SV=1	Map4	_K[Lac (K)]TEAATTAGNPEPNAVTK_	1	nucleus	K10431	MAP4; microtubule-associated protein 4		GO:0000226 microtubule cytoskeleton organization; GO:0000278 mitotic cell cycle; GO:0006928 movement of cell or subcellular component; GO:0006996 organelle organization; GO:0007010 cytoskeleton organization; GO:0007017 microtubule-based process; GO:0007018 microtubule-based movement; GO:0007049 cell cycle; GO:0007051 spindle organization; GO:0007052 mitotic spindle organization; GO:0007163 establ…	GO:0005622 intracellular anatomical structure; GO:0005737 cytoplasm; GO:0005819 spindle; GO:0005829 cytosol; GO:0005856 cytoskeleton; GO:0005875 microtubule associated complex; GO:0005886 plasma membrane; GO:0005929 cilium; GO:0005930 axoneme; GO:0014069 postsynaptic density; GO:0015630 microtubule cytoskeleton; GO:0016020 membrane; GO:0030424 axon; GO:0032279 asymmetric synapse; GO:0032838 plasm…	GO:0005198 structural molecule activity; GO:0005488 binding; GO:0005515 protein binding; GO:0008017 microtubule binding; GO:0008092 cytoskeletal protein binding; GO:0015631 tubulin binding;			Z	KOG2418	Microtubule-associated protein TAU
A0A0G2JW88	2048	K	Microtubule-associated protein OS=Rattus norvegicus OX=10116 GN=Map4 PE=1 SV=1	Map4	_K[Lac (K)]VSYSHIQSK_	1	nucleus	K10431	MAP4; microtubule-associated protein 4		GO:0000226 microtubule cytoskeleton organization; GO:0000278 mitotic cell cycle; GO:0006928 movement of cell or subcellular component; GO:0006996 organelle organization; GO:0007010 cytoskeleton organization; GO:0007017 microtubule-based process; GO:0007018 microtubule-based movement; GO:0007049 cell cycle; GO:0007051 spindle organization; GO:0007052 mitotic spindle organization; GO:0007163 establ…	GO:0005622 intracellular anatomical structure; GO:0005737 cytoplasm; GO:0005819 spindle; GO:0005829 cytosol; GO:0005856 cytoskeleton; GO:0005875 microtubule associated complex; GO:0005886 plasma membrane; GO:0005929 cilium; GO:0005930 axoneme; GO:0014069 postsynaptic density; GO:0015630 microtubule cytoskeleton; GO:0016020 membrane; GO:0030424 axon; GO:0032279 asymmetric synapse; GO:0032838 plasm…	GO:0005198 structural molecule activity; GO:0005488 binding; GO:0005515 protein binding; GO:0008017 microtubule binding; GO:0008092 cytoskeletal protein binding; GO:0015631 tubulin binding;			Z	KOG2418	Microtubule-associated protein TAU
A0A0G2JW88	2057	K	Microtubule-associated protein OS=Rattus norvegicus OX=10116 GN=Map4 PE=1 SV=1	Map4	_VSYSHIQSK[Lac (K)]C[Carbamidomethyl (C)]GSK_	1	nucleus	K10431	MAP4; microtubule-associated protein 4		GO:0000226 microtubule cytoskeleton organization; GO:0000278 mitotic cell cycle; GO:0006928 movement of cell or subcellular component; GO:0006996 organelle organization; GO:0007010 cytoskeleton organization; GO:0007017 microtubule-based process; GO:0007018 microtubule-based movement; GO:0007049 cell cycle; GO:0007051 spindle organization; GO:0007052 mitotic spindle organization; GO:0007163 establ…	GO:0005622 intracellular anatomical structure; GO:0005737 cytoplasm; GO:0005819 spindle; GO:0005829 cytosol; GO:0005856 cytoskeleton; GO:0005875 microtubule associated complex; GO:0005886 plasma membrane; GO:0005929 cilium; GO:0005930 axoneme; GO:0014069 postsynaptic density; GO:0015630 microtubule cytoskeleton; GO:0016020 membrane; GO:0030424 axon; GO:0032279 asymmetric synapse; GO:0032838 plasm…	GO:0005198 structural molecule activity; GO:0005488 binding; GO:0005515 protein binding; GO:0008017 microtubule binding; GO:0008092 cytoskeletal protein binding; GO:0015631 tubulin binding;			Z	KOG2418	Microtubule-associated protein TAU
A0A0G2JW88	2061	K	Microtubule-associated protein OS=Rattus norvegicus OX=10116 GN=Map4 PE=1 SV=1	Map4	_C[Carbamidomethyl (C)]GSK[Lac (K)]DNIK_	1	nucleus	K10431	MAP4; microtubule-associated protein 4		GO:0000226 microtubule cytoskeleton organization; GO:0000278 mitotic cell cycle; GO:0006928 movement of cell or subcellular component; GO:0006996 organelle organization; GO:0007010 cytoskeleton organization; GO:0007017 microtubule-based process; GO:0007018 microtubule-based movement; GO:0007049 cell cycle; GO:0007051 spindle organization; GO:0007052 mitotic spindle organization; GO:0007163 establ…	GO:0005622 intracellular anatomical structure; GO:0005737 cytoplasm; GO:0005819 spindle; GO:0005829 cytosol; GO:0005856 cytoskeleton; GO:0005875 microtubule associated complex; GO:0005886 plasma membrane; GO:0005929 cilium; GO:0005930 axoneme; GO:0014069 postsynaptic density; GO:0015630 microtubule cytoskeleton; GO:0016020 membrane; GO:0030424 axon; GO:0032279 asymmetric synapse; GO:0032838 plasm…	GO:0005198 structural molecule activity; GO:0005488 binding; GO:0005515 protein binding; GO:0008017 microtubule binding; GO:0008092 cytoskeletal protein binding; GO:0015631 tubulin binding;			Z	KOG2418	Microtubule-associated protein TAU
A0A0G2JW88	2084	K	Microtubule-associated protein OS=Rattus norvegicus OX=10116 GN=Map4 PE=1 SV=1	Map4	_KVDISK[Lac (K)]VSSK_	1	nucleus	K10431	MAP4; microtubule-associated protein 4		GO:0000226 microtubule cytoskeleton organization; GO:0000278 mitotic cell cycle; GO:0006928 movement of cell or subcellular component; GO:0006996 organelle organization; GO:0007010 cytoskeleton organization; GO:0007017 microtubule-based process; GO:0007018 microtubule-based movement; GO:0007049 cell cycle; GO:0007051 spindle organization; GO:0007052 mitotic spindle organization; GO:0007163 establ…	GO:0005622 intracellular anatomical structure; GO:0005737 cytoplasm; GO:0005819 spindle; GO:0005829 cytosol; GO:0005856 cytoskeleton; GO:0005875 microtubule associated complex; GO:0005886 plasma membrane; GO:0005929 cilium; GO:0005930 axoneme; GO:0014069 postsynaptic density; GO:0015630 microtubule cytoskeleton; GO:0016020 membrane; GO:0030424 axon; GO:0032279 asymmetric synapse; GO:0032838 plasm…	GO:0005198 structural molecule activity; GO:0005488 binding; GO:0005515 protein binding; GO:0008017 microtubule binding; GO:0008092 cytoskeletal protein binding; GO:0015631 tubulin binding;			Z	KOG2418	Microtubule-associated protein TAU
A0A0G2JW88	2105	K	Microtubule-associated protein OS=Rattus norvegicus OX=10116 GN=Map4 PE=1 SV=1	Map4	_HKPGGGDVK[Lac (K)]IESQK_	1	nucleus	K10431	MAP4; microtubule-associated protein 4		GO:0000226 microtubule cytoskeleton organization; GO:0000278 mitotic cell cycle; GO:0006928 movement of cell or subcellular component; GO:0006996 organelle organization; GO:0007010 cytoskeleton organization; GO:0007017 microtubule-based process; GO:0007018 microtubule-based movement; GO:0007049 cell cycle; GO:0007051 spindle organization; GO:0007052 mitotic spindle organization; GO:0007163 establ…	GO:0005622 intracellular anatomical structure; GO:0005737 cytoplasm; GO:0005819 spindle; GO:0005829 cytosol; GO:0005856 cytoskeleton; GO:0005875 microtubule associated complex; GO:0005886 plasma membrane; GO:0005929 cilium; GO:0005930 axoneme; GO:0014069 postsynaptic density; GO:0015630 microtubule cytoskeleton; GO:0016020 membrane; GO:0030424 axon; GO:0032279 asymmetric synapse; GO:0032838 plasm…	GO:0005198 structural molecule activity; GO:0005488 binding; GO:0005515 protein binding; GO:0008017 microtubule binding; GO:0008092 cytoskeletal protein binding; GO:0015631 tubulin binding;			Z	KOG2418	Microtubule-associated protein TAU
A0A0G2JW88	2110	K	Microtubule-associated protein OS=Rattus norvegicus OX=10116 GN=Map4 PE=1 SV=1	Map4	_IESQK[Lac (K)]LNFK_	1	nucleus	K10431	MAP4; microtubule-associated protein 4		GO:0000226 microtubule cytoskeleton organization; GO:0000278 mitotic cell cycle; GO:0006928 movement of cell or subcellular component; GO:0006996 organelle organization; GO:0007010 cytoskeleton organization; GO:0007017 microtubule-based process; GO:0007018 microtubule-based movement; GO:0007049 cell cycle; GO:0007051 spindle organization; GO:0007052 mitotic spindle organization; GO:0007163 establ…	GO:0005622 intracellular anatomical structure; GO:0005737 cytoplasm; GO:0005819 spindle; GO:0005829 cytosol; GO:0005856 cytoskeleton; GO:0005875 microtubule associated complex; GO:0005886 plasma membrane; GO:0005929 cilium; GO:0005930 axoneme; GO:0014069 postsynaptic density; GO:0015630 microtubule cytoskeleton; GO:0016020 membrane; GO:0030424 axon; GO:0032279 asymmetric synapse; GO:0032838 plasm…	GO:0005198 structural molecule activity; GO:0005488 binding; GO:0005515 protein binding; GO:0008017 microtubule binding; GO:0008092 cytoskeletal protein binding; GO:0015631 tubulin binding;			Z	KOG2418	Microtubule-associated protein TAU
A0A0G2JW88	2120	K	Microtubule-associated protein OS=Rattus norvegicus OX=10116 GN=Map4 PE=1 SV=1	Map4	_AQAK[Lac (K)]VGSLDNVGHLPAGGTVK_	1	nucleus	K10431	MAP4; microtubule-associated protein 4		GO:0000226 microtubule cytoskeleton organization; GO:0000278 mitotic cell cycle; GO:0006928 movement of cell or subcellular component; GO:0006996 organelle organization; GO:0007010 cytoskeleton organization; GO:0007017 microtubule-based process; GO:0007018 microtubule-based movement; GO:0007049 cell cycle; GO:0007051 spindle organization; GO:0007052 mitotic spindle organization; GO:0007163 establ…	GO:0005622 intracellular anatomical structure; GO:0005737 cytoplasm; GO:0005819 spindle; GO:0005829 cytosol; GO:0005856 cytoskeleton; GO:0005875 microtubule associated complex; GO:0005886 plasma membrane; GO:0005929 cilium; GO:0005930 axoneme; GO:0014069 postsynaptic density; GO:0015630 microtubule cytoskeleton; GO:0016020 membrane; GO:0030424 axon; GO:0032279 asymmetric synapse; GO:0032838 plasm…	GO:0005198 structural molecule activity; GO:0005488 binding; GO:0005515 protein binding; GO:0008017 microtubule binding; GO:0008092 cytoskeletal protein binding; GO:0015631 tubulin binding;			Z	KOG2418	Microtubule-associated protein TAU
A0A0G2JW94	158	K	Clathrin interactor 1 OS=Rattus norvegicus OX=10116 GN=Clint1 PE=1 SV=2	Clint1	_DK[Lac (K)]YVGVSSDSVGGFR_	1	nucleus	K24721	CLINT1, EPN4; clathrin interactor 1		GO:0000003 reproduction; GO:0001505 regulation of neurotransmitter levels; GO:0003006 developmental process involved in reproduction; GO:0006810 transport; GO:0006836 neurotransmitter transport; GO:0006897 endocytosis; GO:0007154 cell communication; GO:0007267 cell-cell signaling; GO:0007268 chemical synaptic transmission; GO:0007269 neurotransmitter secretion; GO:0007276 gamete generation; GO:00…	GO:0005622 intracellular anatomical structure; GO:0005634 nucleus; GO:0005654 nucleoplasm; GO:0005737 cytoplasm; GO:0005768 endosome; GO:0005769 early endosome; GO:0005794 Golgi apparatus; GO:0005798 Golgi-associated vesicle; GO:0005802 trans-Golgi network; GO:0005829 cytosol; GO:0012505 endomembrane system; GO:0016020 membrane; GO:0030135 coated vesicle; GO:0030136 clathrin-coated vesicle; GO:00…	GO:0005488 binding; GO:0005515 protein binding; GO:0030276 clathrin binding;	PF01417	PF01417 ENTH domain	F	KOG2057	Predicted equilibrative nucleoside transporter protein
A0A0G2JW97	346	K	Scaffold attachment factor B1 OS=Rattus norvegicus OX=10116 GN=Safb PE=1 SV=2	Safb	_K[Lac (K)]FAFDAC[Carbamidomethyl (C)]NDVPAAPK_	1	nucleus	K25092	SAFB; scaffold attachment factor B		GO:0006325 chromatin organization; GO:0006355 regulation of transcription, DNA-templated; GO:0006357 regulation of transcription by RNA polymerase II; GO:0006996 organelle organization; GO:0007154 cell communication; GO:0007165 signal transduction; GO:0008152 metabolic process; GO:0009719 response to endogenous stimulus; GO:0009725 response to hormone; GO:0009755 hormone-mediated signaling pathwa…	GO:0005622 intracellular anatomical structure; GO:0005634 nucleus; GO:0005654 nucleoplasm; GO:0016363 nuclear matrix; GO:0031974 membrane-enclosed lumen; GO:0031981 nuclear lumen; GO:0034399 nuclear periphery; GO:0043226 organelle; GO:0043227 membrane-bounded organelle; GO:0043229 intracellular organelle; GO:0043231 intracellular membrane-bounded organelle; GO:0043233 organelle lumen; GO:0070013 …	GO:0000976 transcription cis-regulatory region binding; GO:0000977 RNA polymerase II transcription regulatory region sequence-specific DNA binding; GO:0000978 RNA polymerase II cis-regulatory region sequence-specific DNA binding; GO:0000987 cis-regulatory region sequence-specific DNA binding; GO:0001067 transcription regulatory region nucleic acid binding; GO:0003676 nucleic acid binding; GO:0003…	PF00076	PF00076 RNA recognition motif. (a.k.a. RRM, RBD, or RNP domain)	K	KOG4661	Hsp27-ERE-TATA-binding protein/Scaffold attachment factor (SAF-B)
A0A0G2JW97	560	K	Scaffold attachment factor B1 OS=Rattus norvegicus OX=10116 GN=Safb PE=1 SV=2	Safb	_SK[Lac (K)]GVPVISVK_	1	nucleus	K25092	SAFB; scaffold attachment factor B		GO:0006325 chromatin organization; GO:0006355 regulation of transcription, DNA-templated; GO:0006357 regulation of transcription by RNA polymerase II; GO:0006996 organelle organization; GO:0007154 cell communication; GO:0007165 signal transduction; GO:0008152 metabolic process; GO:0009719 response to endogenous stimulus; GO:0009725 response to hormone; GO:0009755 hormone-mediated signaling pathwa…	GO:0005622 intracellular anatomical structure; GO:0005634 nucleus; GO:0005654 nucleoplasm; GO:0016363 nuclear matrix; GO:0031974 membrane-enclosed lumen; GO:0031981 nuclear lumen; GO:0034399 nuclear periphery; GO:0043226 organelle; GO:0043227 membrane-bounded organelle; GO:0043229 intracellular organelle; GO:0043231 intracellular membrane-bounded organelle; GO:0043233 organelle lumen; GO:0070013 …	GO:0000976 transcription cis-regulatory region binding; GO:0000977 RNA polymerase II transcription regulatory region sequence-specific DNA binding; GO:0000978 RNA polymerase II cis-regulatory region sequence-specific DNA binding; GO:0000987 cis-regulatory region sequence-specific DNA binding; GO:0001067 transcription regulatory region nucleic acid binding; GO:0003676 nucleic acid binding; GO:0003…	PF00076	PF00076 RNA recognition motif. (a.k.a. RRM, RBD, or RNP domain)	K	KOG4661	Hsp27-ERE-TATA-binding protein/Scaffold attachment factor (SAF-B)
A0A0G2JWA5	63	K	Sarcolemmal membrane-associated protein OS=Rattus norvegicus OX=10116 GN=Slmap PE=1 SV=2	Slmap	_NHALVWFDHK[Lac (K)]TSK_	1	peroxisome				GO:0002028 regulation of sodium ion transport; GO:0003008 system process; GO:0003012 muscle system process; GO:0003254 regulation of membrane depolarization; GO:0006936 muscle contraction; GO:0008104 protein localization; GO:0009966 regulation of signal transduction; GO:0009968 negative regulation of signal transduction; GO:0010646 regulation of cell communication; GO:0010648 negative regulation …	GO:0005622 intracellular anatomical structure; GO:0005737 cytoplasm; GO:0005783 endoplasmic reticulum; GO:0005790 smooth endoplasmic reticulum; GO:0005815 microtubule organizing center; GO:0005856 cytoskeleton; GO:0005886 plasma membrane; GO:0005887 integral component of plasma membrane; GO:0012505 endomembrane system; GO:0015630 microtubule cytoskeleton; GO:0016020 membrane; GO:0016021 integral …	GO:0005488 binding; GO:0005515 protein binding; GO:0019899 enzyme binding; GO:0019900 kinase binding; GO:0019901 protein kinase binding; GO:0031267 small GTPase binding; GO:0051020 GTPase binding;			T	KOG3872	FOG: FHA domain
A0A0G2JWA8	7232	K	Microtubule-actin cross-linking factor 1 OS=Rattus norvegicus OX=10116 GN=Macf1 PE=1 SV=2	Macf1	_VISSTGSK[Lac (K)]LK_	1	cytoplasm	K19827	MACF1; microtuble-actin crosslinking factor 1		GO:0000003 reproduction; GO:0000226 microtubule cytoskeleton organization; GO:0000902 cell morphogenesis; GO:0000904 cell morphogenesis involved in differentiation; GO:0001558 regulation of cell growth; GO:0001578 microtubule bundle formation; GO:0001700 embryonic development via the syncytial blastoderm; GO:0001704 formation of primary germ layer; GO:0001707 mesoderm formation; GO:0001709 cell f…	GO:0000235 astral microtubule; GO:0001726 ruffle; GO:0005622 intracellular anatomical structure; GO:0005737 cytoplasm; GO:0005794 Golgi apparatus; GO:0005818 aster; GO:0005819 spindle; GO:0005856 cytoskeleton; GO:0005874 microtubule; GO:0005876 spindle microtubule; GO:0005881 cytoplasmic microtubule; GO:0005886 plasma membrane; GO:0005912 adherens junction; GO:0005927 muscle tendon junction; GO:0…	GO:0002020 protease binding; GO:0003779 actin binding; GO:0003824 catalytic activity; GO:0004857 enzyme inhibitor activity; GO:0004866 endopeptidase inhibitor activity; GO:0004869 cysteine-type endopeptidase inhibitor activity; GO:0005488 binding; GO:0005515 protein binding; GO:0008017 microtubule binding; GO:0008092 cytoskeletal protein binding; GO:0015631 tubulin binding; GO:0016462 pyrophospha…	PF00307; PF17902; PF18373; PF00435; PF13499	PF00307 Calponin homology (CH) domain; PF17902 SH3 domain; PF18373 Spectrin like domain; PF00435 Spectrin repeat; PF13499 EF-hand domain pair	Z	KOG0516	Dystonin, GAS (Growth-arrest-specific protein), and related proteins
A0A0G2JWB2	52	K	60S ribosomal protein L11 OS=Rattus norvegicus OX=10116 GN=Rpl11 PE=1 SV=1	Rpl11	_VLEQLTGQTPVFSK[Lac (K)]AR_	1	cytoplasm	K02868	RP-L11e, RPL11; large subunit ribosomal protein L11e	map03010 Ribosome; map05171 Coronavirus disease - COVID-19	GO:0000027 ribosomal large subunit assembly; GO:0002181 cytoplasmic translation; GO:0006412 translation; GO:0006518 peptide metabolic process; GO:0006807 nitrogen compound metabolic process; GO:0006996 organelle organization; GO:0008152 metabolic process; GO:0009058 biosynthetic process; GO:0009059 macromolecule biosynthetic process; GO:0009987 cellular process; GO:0010467 gene expression; GO:001…	GO:0005622 intracellular anatomical structure; GO:0005634 nucleus; GO:0005730 nucleolus; GO:0005737 cytoplasm; GO:0005829 cytosol; GO:0005840 ribosome; GO:0015934 large ribosomal subunit; GO:0022625 cytosolic large ribosomal subunit; GO:0022626 cytosolic ribosome; GO:0031974 membrane-enclosed lumen; GO:0031981 nuclear lumen; GO:0032991 protein-containing complex; GO:0043226 organelle; GO:0043227 …	GO:0003676 nucleic acid binding; GO:0003723 RNA binding; GO:0003735 structural constituent of ribosome; GO:0005198 structural molecule activity; GO:0005488 binding; GO:0005515 protein binding; GO:0097159 organic cyclic compound binding; GO:1901363 heterocyclic compound binding;	PF00281; PF00673	PF00281 Ribosomal protein L5; PF00673 ribosomal L5P family C-terminus	J	KOG0397	60S ribosomal protein L11
A0A0G2JWE0	385	K	[Pyruvate dehydrogenase [acetyl-transferring]]-phosphatase 1, mitochondrial OS=Rattus norvegicus OX=10116 GN=Pdp1 PE=1 SV=1	Pdp1	_LK[Lac (K)]LEHPK_	1	mitochondria	K01102	PDP; pyruvate dehydrogenase phosphatase [EC:3.1.3.43]		GO:0006082 organic acid metabolic process; GO:0006090 pyruvate metabolic process; GO:0006140 regulation of nucleotide metabolic process; GO:0006464 cellular protein modification process; GO:0006470 protein dephosphorylation; GO:0006793 phosphorus metabolic process; GO:0006796 phosphate-containing compound metabolic process; GO:0006807 nitrogen compound metabolic process; GO:0008152 metabolic proc…	GO:0005622 intracellular anatomical structure; GO:0005634 nucleus; GO:0005737 cytoplasm; GO:0005739 mitochondrion; GO:0005759 mitochondrial matrix; GO:0031974 membrane-enclosed lumen; GO:0043226 organelle; GO:0043227 membrane-bounded organelle; GO:0043229 intracellular organelle; GO:0043231 intracellular membrane-bounded organelle; GO:0043233 organelle lumen; GO:0070013 intracellular organelle lu…	GO:0000287 magnesium ion binding; GO:0003824 catalytic activity; GO:0004721 phosphoprotein phosphatase activity; GO:0004722 protein serine/threonine phosphatase activity; GO:0004741 [pyruvate dehydrogenase (lipoamide)] phosphatase activity; GO:0005488 binding; GO:0005509 calcium ion binding; GO:0016787 hydrolase activity; GO:0016788 hydrolase activity, acting on ester bonds; GO:0016791 phosphatas…			T	KOG0700	Protein phosphatase 2C/pyruvate dehydrogenase (lipoamide) phosphatase
A0A0G2JWE1	70	K	Myosin light polypeptide 6 OS=Rattus norvegicus OX=10116 GN=LOC685883 PE=1 SV=2	LOC685883	_VLGNPK[Lac (K)]SDEMNVK_	1	mitochondria	K12751	MYL6; myosin light chain 6	map04270 Vascular smooth muscle contraction; map04530 Tight junction; map04921 Oxytocin signaling pathway	GO:0003008 system process; GO:0003012 muscle system process; GO:0006928 movement of cell or subcellular component; GO:0006936 muscle contraction; GO:0007275 multicellular organism development; GO:0007517 muscle organ development; GO:0007519 skeletal muscle tissue development; GO:0009888 tissue development; GO:0009987 cellular process; GO:0014706 striated muscle tissue development; GO:0030029 acti…	GO:0005622 intracellular anatomical structure; GO:0005737 cytoplasm; GO:0005829 cytosol; GO:0005856 cytoskeleton; GO:0005903 brush border; GO:0015629 actin cytoskeleton; GO:0016459 myosin complex; GO:0016461 unconventional myosin complex; GO:0032991 protein-containing complex; GO:0043226 organelle; GO:0043228 non-membrane-bounded organelle; GO:0043229 intracellular organelle; GO:0043232 intracell…	GO:0003774 cytoskeletal motor activity; GO:0003824 catalytic activity; GO:0005198 structural molecule activity; GO:0008307 structural constituent of muscle; GO:0016462 pyrophosphatase activity; GO:0016787 hydrolase activity; GO:0016817 hydrolase activity, acting on acid anhydrides; GO:0016818 hydrolase activity, acting on acid anhydrides, in phosphorus-containing anhydrides; GO:0016887 ATP hydrol…			Z	KOG0030	Myosin essential light chain, EF-Hand protein superfamily
A0A0G2JWE1	95	K	Myosin light polypeptide 6 OS=Rattus norvegicus OX=10116 GN=LOC685883 PE=1 SV=2	LOC685883	_NK[Lac (K)]DQGTYEDYVEGLR_	1	mitochondria	K12751	MYL6; myosin light chain 6	map04270 Vascular smooth muscle contraction; map04530 Tight junction; map04921 Oxytocin signaling pathway	GO:0003008 system process; GO:0003012 muscle system process; GO:0006928 movement of cell or subcellular component; GO:0006936 muscle contraction; GO:0007275 multicellular organism development; GO:0007517 muscle organ development; GO:0007519 skeletal muscle tissue development; GO:0009888 tissue development; GO:0009987 cellular process; GO:0014706 striated muscle tissue development; GO:0030029 acti…	GO:0005622 intracellular anatomical structure; GO:0005737 cytoplasm; GO:0005829 cytosol; GO:0005856 cytoskeleton; GO:0005903 brush border; GO:0015629 actin cytoskeleton; GO:0016459 myosin complex; GO:0016461 unconventional myosin complex; GO:0032991 protein-containing complex; GO:0043226 organelle; GO:0043228 non-membrane-bounded organelle; GO:0043229 intracellular organelle; GO:0043232 intracell…	GO:0003774 cytoskeletal motor activity; GO:0003824 catalytic activity; GO:0005198 structural molecule activity; GO:0008307 structural constituent of muscle; GO:0016462 pyrophosphatase activity; GO:0016787 hydrolase activity; GO:0016817 hydrolase activity, acting on acid anhydrides; GO:0016818 hydrolase activity, acting on acid anhydrides, in phosphorus-containing anhydrides; GO:0016887 ATP hydrol…			Z	KOG0030	Myosin essential light chain, EF-Hand protein superfamily
A0A0G2JWJ0	320	K	Protein phosphatase 1 regulatory subunit OS=Rattus norvegicus OX=10116 GN=Ppp1r12a PE=1 SV=1	Ppp1r12a	_NK[Lac (K)]ETLIIEPEK_	1	nucleus	K06270	PPP1R12A, MYPT1; protein phosphatase 1 regulatory subunit 12A	map04022 cGMP-PKG signaling pathway; map04024 cAMP signaling pathway; map04270 Vascular smooth muscle contraction; map04510 Focal adhesion; map04611 Platelet activation; map04810 Regulation of actin cytoskeleton; map04921 Oxytocin signaling pathway; map05205 Proteoglycans in cancer	GO:0000226 microtubule cytoskeleton organization; GO:0000278 mitotic cell cycle; GO:0000902 cell morphogenesis; GO:0000904 cell morphogenesis involved in differentiation; GO:0001889 liver development; GO:0002009 morphogenesis of an epithelium; GO:0003002 regionalization; GO:0003401 axis elongation; GO:0006355 regulation of transcription, DNA-templated; GO:0006357 regulation of transcription by RN…	GO:0000775 chromosome, centromeric region; GO:0000776 kinetochore; GO:0005622 intracellular anatomical structure; GO:0005634 nucleus; GO:0005654 nucleoplasm; GO:0005694 chromosome; GO:0005737 cytoplasm; GO:0005813 centrosome; GO:0005815 microtubule organizing center; GO:0005829 cytosol; GO:0005856 cytoskeleton; GO:0008287 protein serine/threonine phosphatase complex; GO:0015629 actin cytoskeleton…	GO:0003824 catalytic activity; GO:0004721 phosphoprotein phosphatase activity; GO:0004857 enzyme inhibitor activity; GO:0005488 binding; GO:0005515 protein binding; GO:0016787 hydrolase activity; GO:0016788 hydrolase activity, acting on ester bonds; GO:0016791 phosphatase activity; GO:0019208 phosphatase regulator activity; GO:0019899 enzyme binding; GO:0019900 kinase binding; GO:0019901 protein …			OT	KOG0505	Myosin phosphatase, regulatory subunit	WP188 Focal adhesion;WP351 Regulation of actin cytoskeleton	http://www.wikipathways.org/instance/WP188_r116964,http://www.wikipathways.org/instance/WP351_r117008
A0A0G2JWJ0	818	K	Protein phosphatase 1 regulatory subunit OS=Rattus norvegicus OX=10116 GN=Ppp1r12a PE=1 SV=1	Ppp1r12a	_GLTK[Lac (K)]DNER_	1	nucleus	K06270	PPP1R12A, MYPT1; protein phosphatase 1 regulatory subunit 12A	map04022 cGMP-PKG signaling pathway; map04024 cAMP signaling pathway; map04270 Vascular smooth muscle contraction; map04510 Focal adhesion; map04611 Platelet activation; map04810 Regulation of actin cytoskeleton; map04921 Oxytocin signaling pathway; map05205 Proteoglycans in cancer	GO:0000226 microtubule cytoskeleton organization; GO:0000278 mitotic cell cycle; GO:0000902 cell morphogenesis; GO:0000904 cell morphogenesis involved in differentiation; GO:0001889 liver development; GO:0002009 morphogenesis of an epithelium; GO:0003002 regionalization; GO:0003401 axis elongation; GO:0006355 regulation of transcription, DNA-templated; GO:0006357 regulation of transcription by RN…	GO:0000775 chromosome, centromeric region; GO:0000776 kinetochore; GO:0005622 intracellular anatomical structure; GO:0005634 nucleus; GO:0005654 nucleoplasm; GO:0005694 chromosome; GO:0005737 cytoplasm; GO:0005813 centrosome; GO:0005815 microtubule organizing center; GO:0005829 cytosol; GO:0005856 cytoskeleton; GO:0008287 protein serine/threonine phosphatase complex; GO:0015629 actin cytoskeleton…	GO:0003824 catalytic activity; GO:0004721 phosphoprotein phosphatase activity; GO:0004857 enzyme inhibitor activity; GO:0005488 binding; GO:0005515 protein binding; GO:0016787 hydrolase activity; GO:0016788 hydrolase activity, acting on ester bonds; GO:0016791 phosphatase activity; GO:0019208 phosphatase regulator activity; GO:0019899 enzyme binding; GO:0019900 kinase binding; GO:0019901 protein …			OT	KOG0505	Myosin phosphatase, regulatory subunit	WP188 Focal adhesion;WP351 Regulation of actin cytoskeleton	http://www.wikipathways.org/instance/WP188_r116964,http://www.wikipathways.org/instance/WP351_r117008
A0A0G2JWK2	22	K	Methyl-CpG-binding protein 2 OS=Rattus norvegicus OX=10116 GN=Mecp2 PE=1 SV=1	Mecp2	_SEDQDLQGLK[Lac (K)]EK_	1	nucleus	K11588	MECP2; methyl CpG binding protein 2		GO:0000122 negative regulation of transcription by RNA polymerase II; GO:0000226 microtubule cytoskeleton organization; GO:0000278 mitotic cell cycle; GO:0001558 regulation of cell growth; GO:0001662 behavioral fear response; GO:0001666 response to hypoxia; GO:0001964 startle response; GO:0001976 nervous system process involved in regulation of systemic arterial blood pressure; GO:0002087 regulat…	GO:0000228 nuclear chromosome; GO:0000785 chromatin; GO:0000792 heterochromatin; GO:0005622 intracellular anatomical structure; GO:0005634 nucleus; GO:0005694 chromosome; GO:0005737 cytoplasm; GO:0005829 cytosol; GO:0031974 membrane-enclosed lumen; GO:0031981 nuclear lumen; GO:0032991 protein-containing complex; GO:0043226 organelle; GO:0043227 membrane-bounded organelle; GO:0043228 non-membrane-…	GO:0000166 nucleotide binding; GO:0000217 DNA secondary structure binding; GO:0000400 four-way junction DNA binding; GO:0000981 DNA-binding transcription factor activity, RNA polymerase II-specific; GO:0001227 DNA-binding transcription repressor activity, RNA polymerase II-specific; GO:0003676 nucleic acid binding; GO:0003677 DNA binding; GO:0003682 chromatin binding; GO:0003690 double-stranded D…	PF01429	PF01429 Methyl-CpG binding domain	KB	KOG4161	Methyl-CpG binding transcription regulators
A0A0G2JWK2	24	K	Methyl-CpG-binding protein 2 OS=Rattus norvegicus OX=10116 GN=Mecp2 PE=1 SV=1	Mecp2	_SEDQDLQGLKEK[Lac (K)]PLK_	0.816305	nucleus	K11588	MECP2; methyl CpG binding protein 2		GO:0000122 negative regulation of transcription by RNA polymerase II; GO:0000226 microtubule cytoskeleton organization; GO:0000278 mitotic cell cycle; GO:0001558 regulation of cell growth; GO:0001662 behavioral fear response; GO:0001666 response to hypoxia; GO:0001964 startle response; GO:0001976 nervous system process involved in regulation of systemic arterial blood pressure; GO:0002087 regulat…	GO:0000228 nuclear chromosome; GO:0000785 chromatin; GO:0000792 heterochromatin; GO:0005622 intracellular anatomical structure; GO:0005634 nucleus; GO:0005694 chromosome; GO:0005737 cytoplasm; GO:0005829 cytosol; GO:0031974 membrane-enclosed lumen; GO:0031981 nuclear lumen; GO:0032991 protein-containing complex; GO:0043226 organelle; GO:0043227 membrane-bounded organelle; GO:0043228 non-membrane-…	GO:0000166 nucleotide binding; GO:0000217 DNA secondary structure binding; GO:0000400 four-way junction DNA binding; GO:0000981 DNA-binding transcription factor activity, RNA polymerase II-specific; GO:0001227 DNA-binding transcription repressor activity, RNA polymerase II-specific; GO:0003676 nucleic acid binding; GO:0003677 DNA binding; GO:0003682 chromatin binding; GO:0003690 double-stranded D…	PF01429	PF01429 Methyl-CpG binding domain	KB	KOG4161	Methyl-CpG binding transcription regulators
A0A0G2JWK2	200	K	Methyl-CpG-binding protein 2 OS=Rattus norvegicus OX=10116 GN=Mecp2 PE=1 SV=1	Mecp2	_PK[Lac (K)]AAASEGVQVK_	1	nucleus	K11588	MECP2; methyl CpG binding protein 2		GO:0000122 negative regulation of transcription by RNA polymerase II; GO:0000226 microtubule cytoskeleton organization; GO:0000278 mitotic cell cycle; GO:0001558 regulation of cell growth; GO:0001662 behavioral fear response; GO:0001666 response to hypoxia; GO:0001964 startle response; GO:0001976 nervous system process involved in regulation of systemic arterial blood pressure; GO:0002087 regulat…	GO:0000228 nuclear chromosome; GO:0000785 chromatin; GO:0000792 heterochromatin; GO:0005622 intracellular anatomical structure; GO:0005634 nucleus; GO:0005694 chromosome; GO:0005737 cytoplasm; GO:0005829 cytosol; GO:0031974 membrane-enclosed lumen; GO:0031981 nuclear lumen; GO:0032991 protein-containing complex; GO:0043226 organelle; GO:0043227 membrane-bounded organelle; GO:0043228 non-membrane-…	GO:0000166 nucleotide binding; GO:0000217 DNA secondary structure binding; GO:0000400 four-way junction DNA binding; GO:0000981 DNA-binding transcription factor activity, RNA polymerase II-specific; GO:0001227 DNA-binding transcription repressor activity, RNA polymerase II-specific; GO:0003676 nucleic acid binding; GO:0003677 DNA binding; GO:0003682 chromatin binding; GO:0003690 double-stranded D…	PF01429	PF01429 Methyl-CpG binding domain	KB	KOG4161	Methyl-CpG binding transcription regulators
A0A0G2JWK2	210	K	Methyl-CpG-binding protein 2 OS=Rattus norvegicus OX=10116 GN=Mecp2 PE=1 SV=1	Mecp2	_AAASEGVQVK[Lac (K)]R_	1	nucleus	K11588	MECP2; methyl CpG binding protein 2		GO:0000122 negative regulation of transcription by RNA polymerase II; GO:0000226 microtubule cytoskeleton organization; GO:0000278 mitotic cell cycle; GO:0001558 regulation of cell growth; GO:0001662 behavioral fear response; GO:0001666 response to hypoxia; GO:0001964 startle response; GO:0001976 nervous system process involved in regulation of systemic arterial blood pressure; GO:0002087 regulat…	GO:0000228 nuclear chromosome; GO:0000785 chromatin; GO:0000792 heterochromatin; GO:0005622 intracellular anatomical structure; GO:0005634 nucleus; GO:0005694 chromosome; GO:0005737 cytoplasm; GO:0005829 cytosol; GO:0031974 membrane-enclosed lumen; GO:0031981 nuclear lumen; GO:0032991 protein-containing complex; GO:0043226 organelle; GO:0043227 membrane-bounded organelle; GO:0043228 non-membrane-…	GO:0000166 nucleotide binding; GO:0000217 DNA secondary structure binding; GO:0000400 four-way junction DNA binding; GO:0000981 DNA-binding transcription factor activity, RNA polymerase II-specific; GO:0001227 DNA-binding transcription repressor activity, RNA polymerase II-specific; GO:0003676 nucleic acid binding; GO:0003677 DNA binding; GO:0003682 chromatin binding; GO:0003690 double-stranded D…	PF01429	PF01429 Methyl-CpG binding domain	KB	KOG4161	Methyl-CpG binding transcription regulators
A0A0G2JWK2	249	K	Methyl-CpG-binding protein 2 OS=Rattus norvegicus OX=10116 GN=Mecp2 PE=1 SV=1	Mecp2	_GEGGGATTSAQVMVIK[Lac (K)]R_	1	nucleus	K11588	MECP2; methyl CpG binding protein 2		GO:0000122 negative regulation of transcription by RNA polymerase II; GO:0000226 microtubule cytoskeleton organization; GO:0000278 mitotic cell cycle; GO:0001558 regulation of cell growth; GO:0001662 behavioral fear response; GO:0001666 response to hypoxia; GO:0001964 startle response; GO:0001976 nervous system process involved in regulation of systemic arterial blood pressure; GO:0002087 regulat…	GO:0000228 nuclear chromosome; GO:0000785 chromatin; GO:0000792 heterochromatin; GO:0005622 intracellular anatomical structure; GO:0005634 nucleus; GO:0005694 chromosome; GO:0005737 cytoplasm; GO:0005829 cytosol; GO:0031974 membrane-enclosed lumen; GO:0031981 nuclear lumen; GO:0032991 protein-containing complex; GO:0043226 organelle; GO:0043227 membrane-bounded organelle; GO:0043228 non-membrane-…	GO:0000166 nucleotide binding; GO:0000217 DNA secondary structure binding; GO:0000400 four-way junction DNA binding; GO:0000981 DNA-binding transcription factor activity, RNA polymerase II-specific; GO:0001227 DNA-binding transcription repressor activity, RNA polymerase II-specific; GO:0003676 nucleic acid binding; GO:0003677 DNA binding; GO:0003682 chromatin binding; GO:0003690 double-stranded D…	PF01429	PF01429 Methyl-CpG binding domain	KB	KOG4161	Methyl-CpG binding transcription regulators
A0A0G2JWK2	266	K	Methyl-CpG-binding protein 2 OS=Rattus norvegicus OX=10116 GN=Mecp2 PE=1 SV=1	Mecp2	_KAEADPQAIPK[Lac (K)]K_	0.999968	nucleus	K11588	MECP2; methyl CpG binding protein 2		GO:0000122 negative regulation of transcription by RNA polymerase II; GO:0000226 microtubule cytoskeleton organization; GO:0000278 mitotic cell cycle; GO:0001558 regulation of cell growth; GO:0001662 behavioral fear response; GO:0001666 response to hypoxia; GO:0001964 startle response; GO:0001976 nervous system process involved in regulation of systemic arterial blood pressure; GO:0002087 regulat…	GO:0000228 nuclear chromosome; GO:0000785 chromatin; GO:0000792 heterochromatin; GO:0005622 intracellular anatomical structure; GO:0005634 nucleus; GO:0005694 chromosome; GO:0005737 cytoplasm; GO:0005829 cytosol; GO:0031974 membrane-enclosed lumen; GO:0031981 nuclear lumen; GO:0032991 protein-containing complex; GO:0043226 organelle; GO:0043227 membrane-bounded organelle; GO:0043228 non-membrane-…	GO:0000166 nucleotide binding; GO:0000217 DNA secondary structure binding; GO:0000400 four-way junction DNA binding; GO:0000981 DNA-binding transcription factor activity, RNA polymerase II-specific; GO:0001227 DNA-binding transcription repressor activity, RNA polymerase II-specific; GO:0003676 nucleic acid binding; GO:0003677 DNA binding; GO:0003682 chromatin binding; GO:0003690 double-stranded D…	PF01429	PF01429 Methyl-CpG binding domain	KB	KOG4161	Methyl-CpG binding transcription regulators
A0A0G2JWK2	271	K	Methyl-CpG-binding protein 2 OS=Rattus norvegicus OX=10116 GN=Mecp2 PE=1 SV=1	Mecp2	_K[Lac (K)]PGSVVAAAAAEAK_	1	nucleus	K11588	MECP2; methyl CpG binding protein 2		GO:0000122 negative regulation of transcription by RNA polymerase II; GO:0000226 microtubule cytoskeleton organization; GO:0000278 mitotic cell cycle; GO:0001558 regulation of cell growth; GO:0001662 behavioral fear response; GO:0001666 response to hypoxia; GO:0001964 startle response; GO:0001976 nervous system process involved in regulation of systemic arterial blood pressure; GO:0002087 regulat…	GO:0000228 nuclear chromosome; GO:0000785 chromatin; GO:0000792 heterochromatin; GO:0005622 intracellular anatomical structure; GO:0005634 nucleus; GO:0005694 chromosome; GO:0005737 cytoplasm; GO:0005829 cytosol; GO:0031974 membrane-enclosed lumen; GO:0031981 nuclear lumen; GO:0032991 protein-containing complex; GO:0043226 organelle; GO:0043227 membrane-bounded organelle; GO:0043228 non-membrane-…	GO:0000166 nucleotide binding; GO:0000217 DNA secondary structure binding; GO:0000400 four-way junction DNA binding; GO:0000981 DNA-binding transcription factor activity, RNA polymerase II-specific; GO:0001227 DNA-binding transcription repressor activity, RNA polymerase II-specific; GO:0003676 nucleic acid binding; GO:0003677 DNA binding; GO:0003682 chromatin binding; GO:0003690 double-stranded D…	PF01429	PF01429 Methyl-CpG binding domain	KB	KOG4161	Methyl-CpG binding transcription regulators
A0A0G2JWK2	304	K	Methyl-CpG-binding protein 2 OS=Rattus norvegicus OX=10116 GN=Mecp2 PE=1 SV=1	Mecp2	_SVQETVLPIK[Lac (K)]K_	1	nucleus	K11588	MECP2; methyl CpG binding protein 2		GO:0000122 negative regulation of transcription by RNA polymerase II; GO:0000226 microtubule cytoskeleton organization; GO:0000278 mitotic cell cycle; GO:0001558 regulation of cell growth; GO:0001662 behavioral fear response; GO:0001666 response to hypoxia; GO:0001964 startle response; GO:0001976 nervous system process involved in regulation of systemic arterial blood pressure; GO:0002087 regulat…	GO:0000228 nuclear chromosome; GO:0000785 chromatin; GO:0000792 heterochromatin; GO:0005622 intracellular anatomical structure; GO:0005634 nucleus; GO:0005694 chromosome; GO:0005737 cytoplasm; GO:0005829 cytosol; GO:0031974 membrane-enclosed lumen; GO:0031981 nuclear lumen; GO:0032991 protein-containing complex; GO:0043226 organelle; GO:0043227 membrane-bounded organelle; GO:0043228 non-membrane-…	GO:0000166 nucleotide binding; GO:0000217 DNA secondary structure binding; GO:0000400 four-way junction DNA binding; GO:0000981 DNA-binding transcription factor activity, RNA polymerase II-specific; GO:0001227 DNA-binding transcription repressor activity, RNA polymerase II-specific; GO:0003676 nucleic acid binding; GO:0003677 DNA binding; GO:0003682 chromatin binding; GO:0003690 double-stranded D…	PF01429	PF01429 Methyl-CpG binding domain	KB	KOG4161	Methyl-CpG binding transcription regulators
A0A0G2JWK2	331	K	Methyl-CpG-binding protein 2 OS=Rattus norvegicus OX=10116 GN=Mecp2 PE=1 SV=1	Mecp2	_EVVKPLLVSTLGEK[Lac (K)]SGK_	0.999996	nucleus	K11588	MECP2; methyl CpG binding protein 2		GO:0000122 negative regulation of transcription by RNA polymerase II; GO:0000226 microtubule cytoskeleton organization; GO:0000278 mitotic cell cycle; GO:0001558 regulation of cell growth; GO:0001662 behavioral fear response; GO:0001666 response to hypoxia; GO:0001964 startle response; GO:0001976 nervous system process involved in regulation of systemic arterial blood pressure; GO:0002087 regulat…	GO:0000228 nuclear chromosome; GO:0000785 chromatin; GO:0000792 heterochromatin; GO:0005622 intracellular anatomical structure; GO:0005634 nucleus; GO:0005694 chromosome; GO:0005737 cytoplasm; GO:0005829 cytosol; GO:0031974 membrane-enclosed lumen; GO:0031981 nuclear lumen; GO:0032991 protein-containing complex; GO:0043226 organelle; GO:0043227 membrane-bounded organelle; GO:0043228 non-membrane-…	GO:0000166 nucleotide binding; GO:0000217 DNA secondary structure binding; GO:0000400 four-way junction DNA binding; GO:0000981 DNA-binding transcription factor activity, RNA polymerase II-specific; GO:0001227 DNA-binding transcription repressor activity, RNA polymerase II-specific; GO:0003676 nucleic acid binding; GO:0003677 DNA binding; GO:0003682 chromatin binding; GO:0003690 double-stranded D…	PF01429	PF01429 Methyl-CpG binding domain	KB	KOG4161	Methyl-CpG binding transcription regulators
A0A0G2JWK2	465	K	Methyl-CpG-binding protein 2 OS=Rattus norvegicus OX=10116 GN=Mecp2 PE=1 SV=1	Mecp2	_K[Lac (K)]DIVSSSMPR_	1	nucleus	K11588	MECP2; methyl CpG binding protein 2		GO:0000122 negative regulation of transcription by RNA polymerase II; GO:0000226 microtubule cytoskeleton organization; GO:0000278 mitotic cell cycle; GO:0001558 regulation of cell growth; GO:0001662 behavioral fear response; GO:0001666 response to hypoxia; GO:0001964 startle response; GO:0001976 nervous system process involved in regulation of systemic arterial blood pressure; GO:0002087 regulat…	GO:0000228 nuclear chromosome; GO:0000785 chromatin; GO:0000792 heterochromatin; GO:0005622 intracellular anatomical structure; GO:0005634 nucleus; GO:0005694 chromosome; GO:0005737 cytoplasm; GO:0005829 cytosol; GO:0031974 membrane-enclosed lumen; GO:0031981 nuclear lumen; GO:0032991 protein-containing complex; GO:0043226 organelle; GO:0043227 membrane-bounded organelle; GO:0043228 non-membrane-…	GO:0000166 nucleotide binding; GO:0000217 DNA secondary structure binding; GO:0000400 four-way junction DNA binding; GO:0000981 DNA-binding transcription factor activity, RNA polymerase II-specific; GO:0001227 DNA-binding transcription repressor activity, RNA polymerase II-specific; GO:0003676 nucleic acid binding; GO:0003677 DNA binding; GO:0003682 chromatin binding; GO:0003690 double-stranded D…	PF01429	PF01429 Methyl-CpG binding domain	KB	KOG4161	Methyl-CpG binding transcription regulators
A0A0G2JWK7	4	K	Transgelin OS=Rattus norvegicus OX=10116 GN=Tagln PE=1 SV=2	Tagln	_[Acetyl (Protein N-term)]ANK[Lac (K)]GPSYGMSR_	1	cytoplasm	K20526	TAGLN; transgelin		GO:0007275 multicellular organism development; GO:0007517 muscle organ development; GO:0009888 tissue development; GO:0009987 cellular process; GO:0030154 cell differentiation; GO:0030855 epithelial cell differentiation; GO:0032501 multicellular organismal process; GO:0032502 developmental process; GO:0048513 animal organ development; GO:0048731 system development; GO:0048856 anatomical structure…		GO:0003779 actin binding; GO:0005488 binding; GO:0005515 protein binding; GO:0008092 cytoskeletal protein binding; GO:0030674 protein-macromolecule adaptor activity; GO:0044877 protein-containing complex binding; GO:0051015 actin filament binding; GO:0060090 molecular adaptor activity;	PF00307	PF00307 Calponin homology (CH) domain	Z	KOG2046	Calponin
A0A0G2JWM2	195	K	NAD-dependent protein deacetylase OS=Rattus norvegicus OX=10116 GN=Sirt2 PE=1 SV=2	Sirt2	_EK[Lac (K)]IFSEATPK_	1	cytoplasm	K11412	SIRT2, SIR2L2; NAD+-dependent protein deacetylase sirtuin 2 [EC:2.3.1.286]	map00760 Nicotinate and nicotinamide metabolism; map01100 Metabolic pathways	GO:0000122 negative regulation of transcription by RNA polymerase II; GO:0000183 rDNA heterochromatin assembly; GO:0001666 response to hypoxia; GO:0001932 regulation of protein phosphorylation; GO:0001933 negative regulation of protein phosphorylation; GO:0002237 response to molecule of bacterial origin; GO:0002791 regulation of peptide secretion; GO:0002793 positive regulation of peptide secreti…	GO:0000228 nuclear chromosome; GO:0000785 chromatin; GO:0000792 heterochromatin; GO:0005622 intracellular anatomical structure; GO:0005634 nucleus; GO:0005654 nucleoplasm; GO:0005677 chromatin silencing complex; GO:0005694 chromosome; GO:0005730 nucleolus; GO:0005737 cytoplasm; GO:0005739 mitochondrion; GO:0005740 mitochondrial envelope; GO:0005743 mitochondrial inner membrane; GO:0005759 mitocho…	GO:0000166 nucleotide binding; GO:0003676 nucleic acid binding; GO:0003677 DNA binding; GO:0003682 chromatin binding; GO:0003824 catalytic activity; GO:0004407 histone deacetylase activity; GO:0005488 binding; GO:0005515 protein binding; GO:0008134 transcription factor binding; GO:0008270 zinc ion binding; GO:0016787 hydrolase activity; GO:0016810 hydrolase activity, acting on carbon-nitrogen (bu…			BK	KOG2682	NAD-dependent histone deacetylases and class I sirtuins (SIR2 family)
A0A0G2JWM2	203	K	NAD-dependent protein deacetylase OS=Rattus norvegicus OX=10116 GN=Sirt2 PE=1 SV=2	Sirt2	_IFSEATPK[Lac (K)]C[Carbamidomethyl (C)]EK_	1	cytoplasm	K11412	SIRT2, SIR2L2; NAD+-dependent protein deacetylase sirtuin 2 [EC:2.3.1.286]	map00760 Nicotinate and nicotinamide metabolism; map01100 Metabolic pathways	GO:0000122 negative regulation of transcription by RNA polymerase II; GO:0000183 rDNA heterochromatin assembly; GO:0001666 response to hypoxia; GO:0001932 regulation of protein phosphorylation; GO:0001933 negative regulation of protein phosphorylation; GO:0002237 response to molecule of bacterial origin; GO:0002791 regulation of peptide secretion; GO:0002793 positive regulation of peptide secreti…	GO:0000228 nuclear chromosome; GO:0000785 chromatin; GO:0000792 heterochromatin; GO:0005622 intracellular anatomical structure; GO:0005634 nucleus; GO:0005654 nucleoplasm; GO:0005677 chromatin silencing complex; GO:0005694 chromosome; GO:0005730 nucleolus; GO:0005737 cytoplasm; GO:0005739 mitochondrion; GO:0005740 mitochondrial envelope; GO:0005743 mitochondrial inner membrane; GO:0005759 mitocho…	GO:0000166 nucleotide binding; GO:0003676 nucleic acid binding; GO:0003677 DNA binding; GO:0003682 chromatin binding; GO:0003824 catalytic activity; GO:0004407 histone deacetylase activity; GO:0005488 binding; GO:0005515 protein binding; GO:0008134 transcription factor binding; GO:0008270 zinc ion binding; GO:0016787 hydrolase activity; GO:0016810 hydrolase activity, acting on carbon-nitrogen (bu…			BK	KOG2682	NAD-dependent histone deacetylases and class I sirtuins (SIR2 family)
A0A0G2JWM2	270	K	NAD-dependent protein deacetylase OS=Rattus norvegicus OX=10116 GN=Sirt2 PE=1 SV=2	Sirt2	_LLINK[Lac (K)]EK_	1	cytoplasm	K11412	SIRT2, SIR2L2; NAD+-dependent protein deacetylase sirtuin 2 [EC:2.3.1.286]	map00760 Nicotinate and nicotinamide metabolism; map01100 Metabolic pathways	GO:0000122 negative regulation of transcription by RNA polymerase II; GO:0000183 rDNA heterochromatin assembly; GO:0001666 response to hypoxia; GO:0001932 regulation of protein phosphorylation; GO:0001933 negative regulation of protein phosphorylation; GO:0002237 response to molecule of bacterial origin; GO:0002791 regulation of peptide secretion; GO:0002793 positive regulation of peptide secreti…	GO:0000228 nuclear chromosome; GO:0000785 chromatin; GO:0000792 heterochromatin; GO:0005622 intracellular anatomical structure; GO:0005634 nucleus; GO:0005654 nucleoplasm; GO:0005677 chromatin silencing complex; GO:0005694 chromosome; GO:0005730 nucleolus; GO:0005737 cytoplasm; GO:0005739 mitochondrion; GO:0005740 mitochondrial envelope; GO:0005743 mitochondrial inner membrane; GO:0005759 mitocho…	GO:0000166 nucleotide binding; GO:0003676 nucleic acid binding; GO:0003677 DNA binding; GO:0003682 chromatin binding; GO:0003824 catalytic activity; GO:0004407 histone deacetylase activity; GO:0005488 binding; GO:0005515 protein binding; GO:0008134 transcription factor binding; GO:0008270 zinc ion binding; GO:0016787 hydrolase activity; GO:0016810 hydrolase activity, acting on carbon-nitrogen (bu…			BK	KOG2682	NAD-dependent histone deacetylases and class I sirtuins (SIR2 family)
A0A0G2JWM2	322	K	NAD-dependent protein deacetylase OS=Rattus norvegicus OX=10116 GN=Sirt2 PE=1 SV=2	Sirt2	_K[Lac (K)]ELEDLVR_	1	cytoplasm	K11412	SIRT2, SIR2L2; NAD+-dependent protein deacetylase sirtuin 2 [EC:2.3.1.286]	map00760 Nicotinate and nicotinamide metabolism; map01100 Metabolic pathways	GO:0000122 negative regulation of transcription by RNA polymerase II; GO:0000183 rDNA heterochromatin assembly; GO:0001666 response to hypoxia; GO:0001932 regulation of protein phosphorylation; GO:0001933 negative regulation of protein phosphorylation; GO:0002237 response to molecule of bacterial origin; GO:0002791 regulation of peptide secretion; GO:0002793 positive regulation of peptide secreti…	GO:0000228 nuclear chromosome; GO:0000785 chromatin; GO:0000792 heterochromatin; GO:0005622 intracellular anatomical structure; GO:0005634 nucleus; GO:0005654 nucleoplasm; GO:0005677 chromatin silencing complex; GO:0005694 chromosome; GO:0005730 nucleolus; GO:0005737 cytoplasm; GO:0005739 mitochondrion; GO:0005740 mitochondrial envelope; GO:0005743 mitochondrial inner membrane; GO:0005759 mitocho…	GO:0000166 nucleotide binding; GO:0003676 nucleic acid binding; GO:0003677 DNA binding; GO:0003682 chromatin binding; GO:0003824 catalytic activity; GO:0004407 histone deacetylase activity; GO:0005488 binding; GO:0005515 protein binding; GO:0008134 transcription factor binding; GO:0008270 zinc ion binding; GO:0016787 hydrolase activity; GO:0016810 hydrolase activity, acting on carbon-nitrogen (bu…			BK	KOG2682	NAD-dependent histone deacetylases and class I sirtuins (SIR2 family)
A0A0G2JWM2	360	K	NAD-dependent protein deacetylase OS=Rattus norvegicus OX=10116 GN=Sirt2 PE=1 SV=2	Sirt2	_KSPPPAK[Lac (K)]EAAR_	0.999995	cytoplasm	K11412	SIRT2, SIR2L2; NAD+-dependent protein deacetylase sirtuin 2 [EC:2.3.1.286]	map00760 Nicotinate and nicotinamide metabolism; map01100 Metabolic pathways	GO:0000122 negative regulation of transcription by RNA polymerase II; GO:0000183 rDNA heterochromatin assembly; GO:0001666 response to hypoxia; GO:0001932 regulation of protein phosphorylation; GO:0001933 negative regulation of protein phosphorylation; GO:0002237 response to molecule of bacterial origin; GO:0002791 regulation of peptide secretion; GO:0002793 positive regulation of peptide secreti…	GO:0000228 nuclear chromosome; GO:0000785 chromatin; GO:0000792 heterochromatin; GO:0005622 intracellular anatomical structure; GO:0005634 nucleus; GO:0005654 nucleoplasm; GO:0005677 chromatin silencing complex; GO:0005694 chromosome; GO:0005730 nucleolus; GO:0005737 cytoplasm; GO:0005739 mitochondrion; GO:0005740 mitochondrial envelope; GO:0005743 mitochondrial inner membrane; GO:0005759 mitocho…	GO:0000166 nucleotide binding; GO:0003676 nucleic acid binding; GO:0003677 DNA binding; GO:0003682 chromatin binding; GO:0003824 catalytic activity; GO:0004407 histone deacetylase activity; GO:0005488 binding; GO:0005515 protein binding; GO:0008134 transcription factor binding; GO:0008270 zinc ion binding; GO:0016787 hydrolase activity; GO:0016810 hydrolase activity, acting on carbon-nitrogen (bu…			BK	KOG2682	NAD-dependent histone deacetylases and class I sirtuins (SIR2 family)
A0A0G2JWR2	51	K	Protein kinase C and casein kinase substrate in neurons protein 1 OS=Rattus norvegicus OX=10116 GN=Pacsin1 PE=1 SV=2	Pacsin1	_IEK[Lac (K)]AYAQQLTDWAK_	1	nucleus	K20123	PACSIN; protein kinase C and casein kinase substrate in neurons protein		GO:0000003 reproduction; GO:0000212 meiotic spindle organization; GO:0000226 microtubule cytoskeleton organization; GO:0000278 mitotic cell cycle; GO:0000280 nuclear division; GO:0000281 mitotic cytokinesis; GO:0000902 cell morphogenesis; GO:0000904 cell morphogenesis involved in differentiation; GO:0000910 cytokinesis; GO:0001505 regulation of neurotransmitter levels; GO:0001765 membrane raft as…	GO:0001726 ruffle; GO:0005622 intracellular anatomical structure; GO:0005737 cytoplasm; GO:0005768 endosome; GO:0005769 early endosome; GO:0005798 Golgi-associated vesicle; GO:0005886 plasma membrane; GO:0010008 endosome membrane; GO:0012505 endomembrane system; GO:0016020 membrane; GO:0019898 extrinsic component of membrane; GO:0030135 coated vesicle; GO:0030137 COPI-coated vesicle; GO:0030424 a…	GO:0005488 binding; GO:0005515 protein binding; GO:0005543 phospholipid binding; GO:0008092 cytoskeletal protein binding; GO:0008289 lipid binding; GO:0042802 identical protein binding; GO:0043167 ion binding; GO:0043168 anion binding; GO:0070300 phosphatidic acid binding;	PF14604	PF14604 Variant SH3 domain	TUZ	KOG2856	Adaptor protein PACSIN
A0A0G2JWR2	62	K	Protein kinase C and casein kinase substrate in neurons protein 1 OS=Rattus norvegicus OX=10116 GN=Pacsin1 PE=1 SV=2	Pacsin1	_AYAQQLTDWAK[Lac (K)]R_	1	nucleus	K20123	PACSIN; protein kinase C and casein kinase substrate in neurons protein		GO:0000003 reproduction; GO:0000212 meiotic spindle organization; GO:0000226 microtubule cytoskeleton organization; GO:0000278 mitotic cell cycle; GO:0000280 nuclear division; GO:0000281 mitotic cytokinesis; GO:0000902 cell morphogenesis; GO:0000904 cell morphogenesis involved in differentiation; GO:0000910 cytokinesis; GO:0001505 regulation of neurotransmitter levels; GO:0001765 membrane raft as…	GO:0001726 ruffle; GO:0005622 intracellular anatomical structure; GO:0005737 cytoplasm; GO:0005768 endosome; GO:0005769 early endosome; GO:0005798 Golgi-associated vesicle; GO:0005886 plasma membrane; GO:0010008 endosome membrane; GO:0012505 endomembrane system; GO:0016020 membrane; GO:0019898 extrinsic component of membrane; GO:0030135 coated vesicle; GO:0030137 COPI-coated vesicle; GO:0030424 a…	GO:0005488 binding; GO:0005515 protein binding; GO:0005543 phospholipid binding; GO:0008092 cytoskeletal protein binding; GO:0008289 lipid binding; GO:0042802 identical protein binding; GO:0043167 ion binding; GO:0043168 anion binding; GO:0070300 phosphatidic acid binding;	PF14604	PF14604 Variant SH3 domain	TUZ	KOG2856	Adaptor protein PACSIN
A0A0G2JWR2	70	K	Protein kinase C and casein kinase substrate in neurons protein 1 OS=Rattus norvegicus OX=10116 GN=Pacsin1 PE=1 SV=2	Pacsin1	_QLIEK[Lac (K)]GPQYGSLER_	1	nucleus	K20123	PACSIN; protein kinase C and casein kinase substrate in neurons protein		GO:0000003 reproduction; GO:0000212 meiotic spindle organization; GO:0000226 microtubule cytoskeleton organization; GO:0000278 mitotic cell cycle; GO:0000280 nuclear division; GO:0000281 mitotic cytokinesis; GO:0000902 cell morphogenesis; GO:0000904 cell morphogenesis involved in differentiation; GO:0000910 cytokinesis; GO:0001505 regulation of neurotransmitter levels; GO:0001765 membrane raft as…	GO:0001726 ruffle; GO:0005622 intracellular anatomical structure; GO:0005737 cytoplasm; GO:0005768 endosome; GO:0005769 early endosome; GO:0005798 Golgi-associated vesicle; GO:0005886 plasma membrane; GO:0010008 endosome membrane; GO:0012505 endomembrane system; GO:0016020 membrane; GO:0019898 extrinsic component of membrane; GO:0030135 coated vesicle; GO:0030137 COPI-coated vesicle; GO:0030424 a…	GO:0005488 binding; GO:0005515 protein binding; GO:0005543 phospholipid binding; GO:0008092 cytoskeletal protein binding; GO:0008289 lipid binding; GO:0042802 identical protein binding; GO:0043167 ion binding; GO:0043168 anion binding; GO:0070300 phosphatidic acid binding;	PF14604	PF14604 Variant SH3 domain	TUZ	KOG2856	Adaptor protein PACSIN
A0A0G2JWR2	109	K	Protein kinase C and casein kinase substrate in neurons protein 1 OS=Rattus norvegicus OX=10116 GN=Pacsin1 PE=1 SV=2	Pacsin1	_NSLLNEDLEK[Lac (K)]VK_	1	nucleus	K20123	PACSIN; protein kinase C and casein kinase substrate in neurons protein		GO:0000003 reproduction; GO:0000212 meiotic spindle organization; GO:0000226 microtubule cytoskeleton organization; GO:0000278 mitotic cell cycle; GO:0000280 nuclear division; GO:0000281 mitotic cytokinesis; GO:0000902 cell morphogenesis; GO:0000904 cell morphogenesis involved in differentiation; GO:0000910 cytokinesis; GO:0001505 regulation of neurotransmitter levels; GO:0001765 membrane raft as…	GO:0001726 ruffle; GO:0005622 intracellular anatomical structure; GO:0005737 cytoplasm; GO:0005768 endosome; GO:0005769 early endosome; GO:0005798 Golgi-associated vesicle; GO:0005886 plasma membrane; GO:0010008 endosome membrane; GO:0012505 endomembrane system; GO:0016020 membrane; GO:0019898 extrinsic component of membrane; GO:0030135 coated vesicle; GO:0030137 COPI-coated vesicle; GO:0030424 a…	GO:0005488 binding; GO:0005515 protein binding; GO:0005543 phospholipid binding; GO:0008092 cytoskeletal protein binding; GO:0008289 lipid binding; GO:0042802 identical protein binding; GO:0043167 ion binding; GO:0043168 anion binding; GO:0070300 phosphatidic acid binding;	PF14604	PF14604 Variant SH3 domain	TUZ	KOG2856	Adaptor protein PACSIN
A0A0G2JWR2	115	K	Protein kinase C and casein kinase substrate in neurons protein 1 OS=Rattus norvegicus OX=10116 GN=Pacsin1 PE=1 SV=2	Pacsin1	_NWQK[Lac (K)]DAYHK_	1	nucleus	K20123	PACSIN; protein kinase C and casein kinase substrate in neurons protein		GO:0000003 reproduction; GO:0000212 meiotic spindle organization; GO:0000226 microtubule cytoskeleton organization; GO:0000278 mitotic cell cycle; GO:0000280 nuclear division; GO:0000281 mitotic cytokinesis; GO:0000902 cell morphogenesis; GO:0000904 cell morphogenesis involved in differentiation; GO:0000910 cytokinesis; GO:0001505 regulation of neurotransmitter levels; GO:0001765 membrane raft as…	GO:0001726 ruffle; GO:0005622 intracellular anatomical structure; GO:0005737 cytoplasm; GO:0005768 endosome; GO:0005769 early endosome; GO:0005798 Golgi-associated vesicle; GO:0005886 plasma membrane; GO:0010008 endosome membrane; GO:0012505 endomembrane system; GO:0016020 membrane; GO:0019898 extrinsic component of membrane; GO:0030135 coated vesicle; GO:0030137 COPI-coated vesicle; GO:0030424 a…	GO:0005488 binding; GO:0005515 protein binding; GO:0005543 phospholipid binding; GO:0008092 cytoskeletal protein binding; GO:0008289 lipid binding; GO:0042802 identical protein binding; GO:0043167 ion binding; GO:0043168 anion binding; GO:0070300 phosphatidic acid binding;	PF14604	PF14604 Variant SH3 domain	TUZ	KOG2856	Adaptor protein PACSIN
A0A0G2JWR2	120	K	Protein kinase C and casein kinase substrate in neurons protein 1 OS=Rattus norvegicus OX=10116 GN=Pacsin1 PE=1 SV=2	Pacsin1	_DAYHK[Lac (K)]QIMGGFK_	1	nucleus	K20123	PACSIN; protein kinase C and casein kinase substrate in neurons protein		GO:0000003 reproduction; GO:0000212 meiotic spindle organization; GO:0000226 microtubule cytoskeleton organization; GO:0000278 mitotic cell cycle; GO:0000280 nuclear division; GO:0000281 mitotic cytokinesis; GO:0000902 cell morphogenesis; GO:0000904 cell morphogenesis involved in differentiation; GO:0000910 cytokinesis; GO:0001505 regulation of neurotransmitter levels; GO:0001765 membrane raft as…	GO:0001726 ruffle; GO:0005622 intracellular anatomical structure; GO:0005737 cytoplasm; GO:0005768 endosome; GO:0005769 early endosome; GO:0005798 Golgi-associated vesicle; GO:0005886 plasma membrane; GO:0010008 endosome membrane; GO:0012505 endomembrane system; GO:0016020 membrane; GO:0019898 extrinsic component of membrane; GO:0030135 coated vesicle; GO:0030137 COPI-coated vesicle; GO:0030424 a…	GO:0005488 binding; GO:0005515 protein binding; GO:0005543 phospholipid binding; GO:0008092 cytoskeletal protein binding; GO:0008289 lipid binding; GO:0042802 identical protein binding; GO:0043167 ion binding; GO:0043168 anion binding; GO:0070300 phosphatidic acid binding;	PF14604	PF14604 Variant SH3 domain	TUZ	KOG2856	Adaptor protein PACSIN
A0A0G2JWR2	127	K	Protein kinase C and casein kinase substrate in neurons protein 1 OS=Rattus norvegicus OX=10116 GN=Pacsin1 PE=1 SV=2	Pacsin1	_QIMGGFK[Lac (K)]ETK_	1	nucleus	K20123	PACSIN; protein kinase C and casein kinase substrate in neurons protein		GO:0000003 reproduction; GO:0000212 meiotic spindle organization; GO:0000226 microtubule cytoskeleton organization; GO:0000278 mitotic cell cycle; GO:0000280 nuclear division; GO:0000281 mitotic cytokinesis; GO:0000902 cell morphogenesis; GO:0000904 cell morphogenesis involved in differentiation; GO:0000910 cytokinesis; GO:0001505 regulation of neurotransmitter levels; GO:0001765 membrane raft as…	GO:0001726 ruffle; GO:0005622 intracellular anatomical structure; GO:0005737 cytoplasm; GO:0005768 endosome; GO:0005769 early endosome; GO:0005798 Golgi-associated vesicle; GO:0005886 plasma membrane; GO:0010008 endosome membrane; GO:0012505 endomembrane system; GO:0016020 membrane; GO:0019898 extrinsic component of membrane; GO:0030135 coated vesicle; GO:0030137 COPI-coated vesicle; GO:0030424 a…	GO:0005488 binding; GO:0005515 protein binding; GO:0005543 phospholipid binding; GO:0008092 cytoskeletal protein binding; GO:0008289 lipid binding; GO:0042802 identical protein binding; GO:0043167 ion binding; GO:0043168 anion binding; GO:0070300 phosphatidic acid binding;	PF14604	PF14604 Variant SH3 domain	TUZ	KOG2856	Adaptor protein PACSIN
A0A0G2JWR2	130	K	Protein kinase C and casein kinase substrate in neurons protein 1 OS=Rattus norvegicus OX=10116 GN=Pacsin1 PE=1 SV=2	Pacsin1	_ETK[Lac (K)]EAEDGFR_	1	nucleus	K20123	PACSIN; protein kinase C and casein kinase substrate in neurons protein		GO:0000003 reproduction; GO:0000212 meiotic spindle organization; GO:0000226 microtubule cytoskeleton organization; GO:0000278 mitotic cell cycle; GO:0000280 nuclear division; GO:0000281 mitotic cytokinesis; GO:0000902 cell morphogenesis; GO:0000904 cell morphogenesis involved in differentiation; GO:0000910 cytokinesis; GO:0001505 regulation of neurotransmitter levels; GO:0001765 membrane raft as…	GO:0001726 ruffle; GO:0005622 intracellular anatomical structure; GO:0005737 cytoplasm; GO:0005768 endosome; GO:0005769 early endosome; GO:0005798 Golgi-associated vesicle; GO:0005886 plasma membrane; GO:0010008 endosome membrane; GO:0012505 endomembrane system; GO:0016020 membrane; GO:0019898 extrinsic component of membrane; GO:0030135 coated vesicle; GO:0030137 COPI-coated vesicle; GO:0030424 a…	GO:0005488 binding; GO:0005515 protein binding; GO:0005543 phospholipid binding; GO:0008092 cytoskeletal protein binding; GO:0008289 lipid binding; GO:0042802 identical protein binding; GO:0043167 ion binding; GO:0043168 anion binding; GO:0070300 phosphatidic acid binding;	PF14604	PF14604 Variant SH3 domain	TUZ	KOG2856	Adaptor protein PACSIN
A0A0G2JWR2	138	K	Protein kinase C and casein kinase substrate in neurons protein 1 OS=Rattus norvegicus OX=10116 GN=Pacsin1 PE=1 SV=2	Pacsin1	_K[Lac (K)]AQKPWAK_	0.999998	nucleus	K20123	PACSIN; protein kinase C and casein kinase substrate in neurons protein		GO:0000003 reproduction; GO:0000212 meiotic spindle organization; GO:0000226 microtubule cytoskeleton organization; GO:0000278 mitotic cell cycle; GO:0000280 nuclear division; GO:0000281 mitotic cytokinesis; GO:0000902 cell morphogenesis; GO:0000904 cell morphogenesis involved in differentiation; GO:0000910 cytokinesis; GO:0001505 regulation of neurotransmitter levels; GO:0001765 membrane raft as…	GO:0001726 ruffle; GO:0005622 intracellular anatomical structure; GO:0005737 cytoplasm; GO:0005768 endosome; GO:0005769 early endosome; GO:0005798 Golgi-associated vesicle; GO:0005886 plasma membrane; GO:0010008 endosome membrane; GO:0012505 endomembrane system; GO:0016020 membrane; GO:0019898 extrinsic component of membrane; GO:0030135 coated vesicle; GO:0030137 COPI-coated vesicle; GO:0030424 a…	GO:0005488 binding; GO:0005515 protein binding; GO:0005543 phospholipid binding; GO:0008092 cytoskeletal protein binding; GO:0008289 lipid binding; GO:0042802 identical protein binding; GO:0043167 ion binding; GO:0043168 anion binding; GO:0070300 phosphatidic acid binding;	PF14604	PF14604 Variant SH3 domain	TUZ	KOG2856	Adaptor protein PACSIN
A0A0G2JWR2	145	K	Protein kinase C and casein kinase substrate in neurons protein 1 OS=Rattus norvegicus OX=10116 GN=Pacsin1 PE=1 SV=2	Pacsin1	_AQKPWAK[Lac (K)]K_	0.999856	nucleus	K20123	PACSIN; protein kinase C and casein kinase substrate in neurons protein		GO:0000003 reproduction; GO:0000212 meiotic spindle organization; GO:0000226 microtubule cytoskeleton organization; GO:0000278 mitotic cell cycle; GO:0000280 nuclear division; GO:0000281 mitotic cytokinesis; GO:0000902 cell morphogenesis; GO:0000904 cell morphogenesis involved in differentiation; GO:0000910 cytokinesis; GO:0001505 regulation of neurotransmitter levels; GO:0001765 membrane raft as…	GO:0001726 ruffle; GO:0005622 intracellular anatomical structure; GO:0005737 cytoplasm; GO:0005768 endosome; GO:0005769 early endosome; GO:0005798 Golgi-associated vesicle; GO:0005886 plasma membrane; GO:0010008 endosome membrane; GO:0012505 endomembrane system; GO:0016020 membrane; GO:0019898 extrinsic component of membrane; GO:0030135 coated vesicle; GO:0030137 COPI-coated vesicle; GO:0030424 a…	GO:0005488 binding; GO:0005515 protein binding; GO:0005543 phospholipid binding; GO:0008092 cytoskeletal protein binding; GO:0008289 lipid binding; GO:0042802 identical protein binding; GO:0043167 ion binding; GO:0043168 anion binding; GO:0070300 phosphatidic acid binding;	PF14604	PF14604 Variant SH3 domain	TUZ	KOG2856	Adaptor protein PACSIN
A0A0G2JWR2	154	K	Protein kinase C and casein kinase substrate in neurons protein 1 OS=Rattus norvegicus OX=10116 GN=Pacsin1 PE=1 SV=2	Pacsin1	_ELEAAK[Lac (K)]K_	1	nucleus	K20123	PACSIN; protein kinase C and casein kinase substrate in neurons protein		GO:0000003 reproduction; GO:0000212 meiotic spindle organization; GO:0000226 microtubule cytoskeleton organization; GO:0000278 mitotic cell cycle; GO:0000280 nuclear division; GO:0000281 mitotic cytokinesis; GO:0000902 cell morphogenesis; GO:0000904 cell morphogenesis involved in differentiation; GO:0000910 cytokinesis; GO:0001505 regulation of neurotransmitter levels; GO:0001765 membrane raft as…	GO:0001726 ruffle; GO:0005622 intracellular anatomical structure; GO:0005737 cytoplasm; GO:0005768 endosome; GO:0005769 early endosome; GO:0005798 Golgi-associated vesicle; GO:0005886 plasma membrane; GO:0010008 endosome membrane; GO:0012505 endomembrane system; GO:0016020 membrane; GO:0019898 extrinsic component of membrane; GO:0030135 coated vesicle; GO:0030137 COPI-coated vesicle; GO:0030424 a…	GO:0005488 binding; GO:0005515 protein binding; GO:0005543 phospholipid binding; GO:0008092 cytoskeletal protein binding; GO:0008289 lipid binding; GO:0042802 identical protein binding; GO:0043167 ion binding; GO:0043168 anion binding; GO:0070300 phosphatidic acid binding;	PF14604	PF14604 Variant SH3 domain	TUZ	KOG2856	Adaptor protein PACSIN
A0A0G2JWR2	155	K	Protein kinase C and casein kinase substrate in neurons protein 1 OS=Rattus norvegicus OX=10116 GN=Pacsin1 PE=1 SV=2	Pacsin1	_K[Lac (K)]AYHLAC[Carbamidomethyl (C)]K_	1	nucleus	K20123	PACSIN; protein kinase C and casein kinase substrate in neurons protein		GO:0000003 reproduction; GO:0000212 meiotic spindle organization; GO:0000226 microtubule cytoskeleton organization; GO:0000278 mitotic cell cycle; GO:0000280 nuclear division; GO:0000281 mitotic cytokinesis; GO:0000902 cell morphogenesis; GO:0000904 cell morphogenesis involved in differentiation; GO:0000910 cytokinesis; GO:0001505 regulation of neurotransmitter levels; GO:0001765 membrane raft as…	GO:0001726 ruffle; GO:0005622 intracellular anatomical structure; GO:0005737 cytoplasm; GO:0005768 endosome; GO:0005769 early endosome; GO:0005798 Golgi-associated vesicle; GO:0005886 plasma membrane; GO:0010008 endosome membrane; GO:0012505 endomembrane system; GO:0016020 membrane; GO:0019898 extrinsic component of membrane; GO:0030135 coated vesicle; GO:0030137 COPI-coated vesicle; GO:0030424 a…	GO:0005488 binding; GO:0005515 protein binding; GO:0005543 phospholipid binding; GO:0008092 cytoskeletal protein binding; GO:0008289 lipid binding; GO:0042802 identical protein binding; GO:0043167 ion binding; GO:0043168 anion binding; GO:0070300 phosphatidic acid binding;	PF14604	PF14604 Variant SH3 domain	TUZ	KOG2856	Adaptor protein PACSIN
A0A0G2JWR2	162	K	Protein kinase C and casein kinase substrate in neurons protein 1 OS=Rattus norvegicus OX=10116 GN=Pacsin1 PE=1 SV=2	Pacsin1	_AYHLAC[Carbamidomethyl (C)]K[Lac (K)]EEK_	1	nucleus	K20123	PACSIN; protein kinase C and casein kinase substrate in neurons protein		GO:0000003 reproduction; GO:0000212 meiotic spindle organization; GO:0000226 microtubule cytoskeleton organization; GO:0000278 mitotic cell cycle; GO:0000280 nuclear division; GO:0000281 mitotic cytokinesis; GO:0000902 cell morphogenesis; GO:0000904 cell morphogenesis involved in differentiation; GO:0000910 cytokinesis; GO:0001505 regulation of neurotransmitter levels; GO:0001765 membrane raft as…	GO:0001726 ruffle; GO:0005622 intracellular anatomical structure; GO:0005737 cytoplasm; GO:0005768 endosome; GO:0005769 early endosome; GO:0005798 Golgi-associated vesicle; GO:0005886 plasma membrane; GO:0010008 endosome membrane; GO:0012505 endomembrane system; GO:0016020 membrane; GO:0019898 extrinsic component of membrane; GO:0030135 coated vesicle; GO:0030137 COPI-coated vesicle; GO:0030424 a…	GO:0005488 binding; GO:0005515 protein binding; GO:0005543 phospholipid binding; GO:0008092 cytoskeletal protein binding; GO:0008289 lipid binding; GO:0042802 identical protein binding; GO:0043167 ion binding; GO:0043168 anion binding; GO:0070300 phosphatidic acid binding;	PF14604	PF14604 Variant SH3 domain	TUZ	KOG2856	Adaptor protein PACSIN
A0A0G2JWR2	165	K	Protein kinase C and casein kinase substrate in neurons protein 1 OS=Rattus norvegicus OX=10116 GN=Pacsin1 PE=1 SV=2	Pacsin1	_EEK[Lac (K)]LAMTR_	1	nucleus	K20123	PACSIN; protein kinase C and casein kinase substrate in neurons protein		GO:0000003 reproduction; GO:0000212 meiotic spindle organization; GO:0000226 microtubule cytoskeleton organization; GO:0000278 mitotic cell cycle; GO:0000280 nuclear division; GO:0000281 mitotic cytokinesis; GO:0000902 cell morphogenesis; GO:0000904 cell morphogenesis involved in differentiation; GO:0000910 cytokinesis; GO:0001505 regulation of neurotransmitter levels; GO:0001765 membrane raft as…	GO:0001726 ruffle; GO:0005622 intracellular anatomical structure; GO:0005737 cytoplasm; GO:0005768 endosome; GO:0005769 early endosome; GO:0005798 Golgi-associated vesicle; GO:0005886 plasma membrane; GO:0010008 endosome membrane; GO:0012505 endomembrane system; GO:0016020 membrane; GO:0019898 extrinsic component of membrane; GO:0030135 coated vesicle; GO:0030137 COPI-coated vesicle; GO:0030424 a…	GO:0005488 binding; GO:0005515 protein binding; GO:0005543 phospholipid binding; GO:0008092 cytoskeletal protein binding; GO:0008289 lipid binding; GO:0042802 identical protein binding; GO:0043167 ion binding; GO:0043168 anion binding; GO:0070300 phosphatidic acid binding;	PF14604	PF14604 Variant SH3 domain	TUZ	KOG2856	Adaptor protein PACSIN
A0A0G2JWR2	175	K	Protein kinase C and casein kinase substrate in neurons protein 1 OS=Rattus norvegicus OX=10116 GN=Pacsin1 PE=1 SV=2	Pacsin1	_EM[Oxidation (M)]NSK[Lac (K)]TEQSVTPEQQK_	1	nucleus	K20123	PACSIN; protein kinase C and casein kinase substrate in neurons protein		GO:0000003 reproduction; GO:0000212 meiotic spindle organization; GO:0000226 microtubule cytoskeleton organization; GO:0000278 mitotic cell cycle; GO:0000280 nuclear division; GO:0000281 mitotic cytokinesis; GO:0000902 cell morphogenesis; GO:0000904 cell morphogenesis involved in differentiation; GO:0000910 cytokinesis; GO:0001505 regulation of neurotransmitter levels; GO:0001765 membrane raft as…	GO:0001726 ruffle; GO:0005622 intracellular anatomical structure; GO:0005737 cytoplasm; GO:0005768 endosome; GO:0005769 early endosome; GO:0005798 Golgi-associated vesicle; GO:0005886 plasma membrane; GO:0010008 endosome membrane; GO:0012505 endomembrane system; GO:0016020 membrane; GO:0019898 extrinsic component of membrane; GO:0030135 coated vesicle; GO:0030137 COPI-coated vesicle; GO:0030424 a…	GO:0005488 binding; GO:0005515 protein binding; GO:0005543 phospholipid binding; GO:0008092 cytoskeletal protein binding; GO:0008289 lipid binding; GO:0042802 identical protein binding; GO:0043167 ion binding; GO:0043168 anion binding; GO:0070300 phosphatidic acid binding;	PF14604	PF14604 Variant SH3 domain	TUZ	KOG2856	Adaptor protein PACSIN
A0A0G2JWR2	186	K	Protein kinase C and casein kinase substrate in neurons protein 1 OS=Rattus norvegicus OX=10116 GN=Pacsin1 PE=1 SV=2	Pacsin1	_TEQSVTPEQQK[Lac (K)]K_	1	nucleus	K20123	PACSIN; protein kinase C and casein kinase substrate in neurons protein		GO:0000003 reproduction; GO:0000212 meiotic spindle organization; GO:0000226 microtubule cytoskeleton organization; GO:0000278 mitotic cell cycle; GO:0000280 nuclear division; GO:0000281 mitotic cytokinesis; GO:0000902 cell morphogenesis; GO:0000904 cell morphogenesis involved in differentiation; GO:0000910 cytokinesis; GO:0001505 regulation of neurotransmitter levels; GO:0001765 membrane raft as…	GO:0001726 ruffle; GO:0005622 intracellular anatomical structure; GO:0005737 cytoplasm; GO:0005768 endosome; GO:0005769 early endosome; GO:0005798 Golgi-associated vesicle; GO:0005886 plasma membrane; GO:0010008 endosome membrane; GO:0012505 endomembrane system; GO:0016020 membrane; GO:0019898 extrinsic component of membrane; GO:0030135 coated vesicle; GO:0030137 COPI-coated vesicle; GO:0030424 a…	GO:0005488 binding; GO:0005515 protein binding; GO:0005543 phospholipid binding; GO:0008092 cytoskeletal protein binding; GO:0008289 lipid binding; GO:0042802 identical protein binding; GO:0043167 ion binding; GO:0043168 anion binding; GO:0070300 phosphatidic acid binding;	PF14604	PF14604 Variant SH3 domain	TUZ	KOG2856	Adaptor protein PACSIN
A0A0G2JWR2	213	K	Protein kinase C and casein kinase substrate in neurons protein 1 OS=Rattus norvegicus OX=10116 GN=Pacsin1 PE=1 SV=2	Pacsin1	_YEK[Lac (K)]VLEDVGK_	1	nucleus	K20123	PACSIN; protein kinase C and casein kinase substrate in neurons protein		GO:0000003 reproduction; GO:0000212 meiotic spindle organization; GO:0000226 microtubule cytoskeleton organization; GO:0000278 mitotic cell cycle; GO:0000280 nuclear division; GO:0000281 mitotic cytokinesis; GO:0000902 cell morphogenesis; GO:0000904 cell morphogenesis involved in differentiation; GO:0000910 cytokinesis; GO:0001505 regulation of neurotransmitter levels; GO:0001765 membrane raft as…	GO:0001726 ruffle; GO:0005622 intracellular anatomical structure; GO:0005737 cytoplasm; GO:0005768 endosome; GO:0005769 early endosome; GO:0005798 Golgi-associated vesicle; GO:0005886 plasma membrane; GO:0010008 endosome membrane; GO:0012505 endomembrane system; GO:0016020 membrane; GO:0019898 extrinsic component of membrane; GO:0030135 coated vesicle; GO:0030137 COPI-coated vesicle; GO:0030424 a…	GO:0005488 binding; GO:0005515 protein binding; GO:0005543 phospholipid binding; GO:0008092 cytoskeletal protein binding; GO:0008289 lipid binding; GO:0042802 identical protein binding; GO:0043167 ion binding; GO:0043168 anion binding; GO:0070300 phosphatidic acid binding;	PF14604	PF14604 Variant SH3 domain	TUZ	KOG2856	Adaptor protein PACSIN
A0A0G2JWR2	324	K	Protein kinase C and casein kinase substrate in neurons protein 1 OS=Rattus norvegicus OX=10116 GN=Pacsin1 PE=1 SV=2	Pacsin1	_K[Lac (K)]AEGAALSNATGAVESTSQAGDR_	1	nucleus	K20123	PACSIN; protein kinase C and casein kinase substrate in neurons protein		GO:0000003 reproduction; GO:0000212 meiotic spindle organization; GO:0000226 microtubule cytoskeleton organization; GO:0000278 mitotic cell cycle; GO:0000280 nuclear division; GO:0000281 mitotic cytokinesis; GO:0000902 cell morphogenesis; GO:0000904 cell morphogenesis involved in differentiation; GO:0000910 cytokinesis; GO:0001505 regulation of neurotransmitter levels; GO:0001765 membrane raft as…	GO:0001726 ruffle; GO:0005622 intracellular anatomical structure; GO:0005737 cytoplasm; GO:0005768 endosome; GO:0005769 early endosome; GO:0005798 Golgi-associated vesicle; GO:0005886 plasma membrane; GO:0010008 endosome membrane; GO:0012505 endomembrane system; GO:0016020 membrane; GO:0019898 extrinsic component of membrane; GO:0030135 coated vesicle; GO:0030137 COPI-coated vesicle; GO:0030424 a…	GO:0005488 binding; GO:0005515 protein binding; GO:0005543 phospholipid binding; GO:0008092 cytoskeletal protein binding; GO:0008289 lipid binding; GO:0042802 identical protein binding; GO:0043167 ion binding; GO:0043168 anion binding; GO:0070300 phosphatidic acid binding;	PF14604	PF14604 Variant SH3 domain	TUZ	KOG2856	Adaptor protein PACSIN
A0A0G2JWV2	63	K	Protein FAM162A OS=Rattus norvegicus OX=10116 GN=Fam162a PE=1 SV=1	Fam162a	_VPLHK[Lac (K)]PTDFEK_	1	mitochondria				GO:0001666 response to hypoxia; GO:0006915 apoptotic process; GO:0006919 activation of cysteine-type endopeptidase activity involved in apoptotic process; GO:0006950 response to stress; GO:0008219 cell death; GO:0009628 response to abiotic stimulus; GO:0009893 positive regulation of metabolic process; GO:0009966 regulation of signal transduction; GO:0009967 positive regulation of signal transduct…	GO:0005622 intracellular anatomical structure; GO:0005737 cytoplasm; GO:0005739 mitochondrion; GO:0005829 cytosol; GO:0043226 organelle; GO:0043227 membrane-bounded organelle; GO:0043229 intracellular organelle; GO:0043231 intracellular membrane-bounded organelle;
A0A0G2JWZ7	29	K	GTP:AMP phosphotransferase AK3, mitochondrial OS=Rattus norvegicus OX=10116 GN=Ak3 PE=1 SV=1	Ak3	_ITK[Lac (K)]HFELK_	1	cytoplasm	K00944	AK3; nucleoside-triphosphate--adenylate kinase [EC:2.7.4.10]	map00230 Purine metabolism; map01240 Biosynthesis of cofactors	GO:0001889 liver development; GO:0006139 nucleobase-containing compound metabolic process; GO:0006163 purine nucleotide metabolic process; GO:0006164 purine nucleotide biosynthetic process; GO:0006172 ADP biosynthetic process; GO:0006213 pyrimidine nucleoside metabolic process; GO:0006220 pyrimidine nucleotide metabolic process; GO:0006725 cellular aromatic compound metabolic process; GO:0006753 …	GO:0005622 intracellular anatomical structure; GO:0005737 cytoplasm; GO:0005739 mitochondrion; GO:0005740 mitochondrial envelope; GO:0005758 mitochondrial intermembrane space; GO:0005759 mitochondrial matrix; GO:0031967 organelle envelope; GO:0031970 organelle envelope lumen; GO:0031974 membrane-enclosed lumen; GO:0031975 envelope; GO:0043226 organelle; GO:0043227 membrane-bounded organelle; GO:0…	GO:0003824 catalytic activity; GO:0004017 adenylate kinase activity; GO:0005488 binding; GO:0005515 protein binding; GO:0016301 kinase activity; GO:0016740 transferase activity; GO:0016772 transferase activity, transferring phosphorus-containing groups; GO:0016776 phosphotransferase activity, phosphate group as acceptor; GO:0019205 nucleobase-containing compound kinase activity; GO:0042802 identi…	PF00406; PF05191	PF00406 Adenylate kinase; PF05191 Adenylate kinase, active site lid	F	KOG3078	Adenylate kinase
A0A0G2JX32	11	K	Amphiphysin OS=Rattus norvegicus OX=10116 GN=Amph PE=1 SV=2	Amph	_TGIFAK[Lac (K)]NVQK_	1	nucleus	K12562	AMPH; amphiphysin	map04144 Endocytosis; map04666 Fc gamma R-mediated phagocytosis	GO:0003008 system process; GO:0006810 transport; GO:0006897 endocytosis; GO:0007154 cell communication; GO:0007267 cell-cell signaling; GO:0007268 chemical synaptic transmission; GO:0007610 behavior; GO:0007611 learning or memory; GO:0007612 learning; GO:0009987 cellular process; GO:0016043 cellular component organization; GO:0016192 vesicle-mediated transport; GO:0023052 signaling; GO:0030100 re…	GO:0005622 intracellular anatomical structure; GO:0005737 cytoplasm; GO:0005829 cytosol; GO:0005856 cytoskeleton; GO:0005886 plasma membrane; GO:0008021 synaptic vesicle; GO:0012505 endomembrane system; GO:0012506 vesicle membrane; GO:0015629 actin cytoskeleton; GO:0016020 membrane; GO:0030133 transport vesicle; GO:0030424 axon; GO:0030658 transport vesicle membrane; GO:0030659 cytoplasmic vesicl…	GO:0005488 binding; GO:0005515 protein binding; GO:0005543 phospholipid binding; GO:0008022 protein C-terminus binding; GO:0008289 lipid binding; GO:0043167 ion binding; GO:0043168 anion binding; GO:0044877 protein-containing complex binding; GO:0046982 protein heterodimerization activity; GO:0046983 protein dimerization activity;	PF03114; PF14604	PF03114 BAR domain; PF14604 Variant SH3 domain	U	KOG3771	Amphiphysin
A0A0G2JX32	101	K	Amphiphysin OS=Rattus norvegicus OX=10116 GN=Amph PE=1 SV=2	Amph	_MVGEK[Lac (K)]C[Carbamidomethyl (C)]DVLWEDFHQK_	1	nucleus	K12562	AMPH; amphiphysin	map04144 Endocytosis; map04666 Fc gamma R-mediated phagocytosis	GO:0003008 system process; GO:0006810 transport; GO:0006897 endocytosis; GO:0007154 cell communication; GO:0007267 cell-cell signaling; GO:0007268 chemical synaptic transmission; GO:0007610 behavior; GO:0007611 learning or memory; GO:0007612 learning; GO:0009987 cellular process; GO:0016043 cellular component organization; GO:0016192 vesicle-mediated transport; GO:0023052 signaling; GO:0030100 re…	GO:0005622 intracellular anatomical structure; GO:0005737 cytoplasm; GO:0005829 cytosol; GO:0005856 cytoskeleton; GO:0005886 plasma membrane; GO:0008021 synaptic vesicle; GO:0012505 endomembrane system; GO:0012506 vesicle membrane; GO:0015629 actin cytoskeleton; GO:0016020 membrane; GO:0030133 transport vesicle; GO:0030424 axon; GO:0030658 transport vesicle membrane; GO:0030659 cytoplasmic vesicl…	GO:0005488 binding; GO:0005515 protein binding; GO:0005543 phospholipid binding; GO:0008022 protein C-terminus binding; GO:0008289 lipid binding; GO:0043167 ion binding; GO:0043168 anion binding; GO:0044877 protein-containing complex binding; GO:0046982 protein heterodimerization activity; GO:0046983 protein dimerization activity;	PF03114; PF14604	PF03114 BAR domain; PF14604 Variant SH3 domain	U	KOG3771	Amphiphysin
A0A0G2JX32	159	K	Amphiphysin OS=Rattus norvegicus OX=10116 GN=Amph PE=1 SV=2	Amph	_HHLEALQSSK[Lac (K)]R_	1	nucleus	K12562	AMPH; amphiphysin	map04144 Endocytosis; map04666 Fc gamma R-mediated phagocytosis	GO:0003008 system process; GO:0006810 transport; GO:0006897 endocytosis; GO:0007154 cell communication; GO:0007267 cell-cell signaling; GO:0007268 chemical synaptic transmission; GO:0007610 behavior; GO:0007611 learning or memory; GO:0007612 learning; GO:0009987 cellular process; GO:0016043 cellular component organization; GO:0016192 vesicle-mediated transport; GO:0023052 signaling; GO:0030100 re…	GO:0005622 intracellular anatomical structure; GO:0005737 cytoplasm; GO:0005829 cytosol; GO:0005856 cytoskeleton; GO:0005886 plasma membrane; GO:0008021 synaptic vesicle; GO:0012505 endomembrane system; GO:0012506 vesicle membrane; GO:0015629 actin cytoskeleton; GO:0016020 membrane; GO:0030133 transport vesicle; GO:0030424 axon; GO:0030658 transport vesicle membrane; GO:0030659 cytoplasmic vesicl…	GO:0005488 binding; GO:0005515 protein binding; GO:0005543 phospholipid binding; GO:0008022 protein C-terminus binding; GO:0008289 lipid binding; GO:0043167 ion binding; GO:0043168 anion binding; GO:0044877 protein-containing complex binding; GO:0046982 protein heterodimerization activity; GO:0046983 protein dimerization activity;	PF03114; PF14604	PF03114 BAR domain; PF14604 Variant SH3 domain	U	KOG3771	Amphiphysin
A0A0G2JX32	168	K	Amphiphysin OS=Rattus norvegicus OX=10116 GN=Amph PE=1 SV=2	Amph	_ISK[Lac (K)]AEEEFQK_	1	nucleus	K12562	AMPH; amphiphysin	map04144 Endocytosis; map04666 Fc gamma R-mediated phagocytosis	GO:0003008 system process; GO:0006810 transport; GO:0006897 endocytosis; GO:0007154 cell communication; GO:0007267 cell-cell signaling; GO:0007268 chemical synaptic transmission; GO:0007610 behavior; GO:0007611 learning or memory; GO:0007612 learning; GO:0009987 cellular process; GO:0016043 cellular component organization; GO:0016192 vesicle-mediated transport; GO:0023052 signaling; GO:0030100 re…	GO:0005622 intracellular anatomical structure; GO:0005737 cytoplasm; GO:0005829 cytosol; GO:0005856 cytoskeleton; GO:0005886 plasma membrane; GO:0008021 synaptic vesicle; GO:0012505 endomembrane system; GO:0012506 vesicle membrane; GO:0015629 actin cytoskeleton; GO:0016020 membrane; GO:0030133 transport vesicle; GO:0030424 axon; GO:0030658 transport vesicle membrane; GO:0030659 cytoplasmic vesicl…	GO:0005488 binding; GO:0005515 protein binding; GO:0005543 phospholipid binding; GO:0008022 protein C-terminus binding; GO:0008289 lipid binding; GO:0043167 ion binding; GO:0043168 anion binding; GO:0044877 protein-containing complex binding; GO:0046982 protein heterodimerization activity; GO:0046983 protein dimerization activity;	PF03114; PF14604	PF03114 BAR domain; PF14604 Variant SH3 domain	U	KOG3771	Amphiphysin
A0A0G2JX32	175	K	Amphiphysin OS=Rattus norvegicus OX=10116 GN=Amph PE=1 SV=2	Amph	_AEEEFQK[Lac (K)]AQK_	1	nucleus	K12562	AMPH; amphiphysin	map04144 Endocytosis; map04666 Fc gamma R-mediated phagocytosis	GO:0003008 system process; GO:0006810 transport; GO:0006897 endocytosis; GO:0007154 cell communication; GO:0007267 cell-cell signaling; GO:0007268 chemical synaptic transmission; GO:0007610 behavior; GO:0007611 learning or memory; GO:0007612 learning; GO:0009987 cellular process; GO:0016043 cellular component organization; GO:0016192 vesicle-mediated transport; GO:0023052 signaling; GO:0030100 re…	GO:0005622 intracellular anatomical structure; GO:0005737 cytoplasm; GO:0005829 cytosol; GO:0005856 cytoskeleton; GO:0005886 plasma membrane; GO:0008021 synaptic vesicle; GO:0012505 endomembrane system; GO:0012506 vesicle membrane; GO:0015629 actin cytoskeleton; GO:0016020 membrane; GO:0030133 transport vesicle; GO:0030424 axon; GO:0030658 transport vesicle membrane; GO:0030659 cytoplasmic vesicl…	GO:0005488 binding; GO:0005515 protein binding; GO:0005543 phospholipid binding; GO:0008022 protein C-terminus binding; GO:0008289 lipid binding; GO:0043167 ion binding; GO:0043168 anion binding; GO:0044877 protein-containing complex binding; GO:0046982 protein heterodimerization activity; GO:0046983 protein dimerization activity;	PF03114; PF14604	PF03114 BAR domain; PF14604 Variant SH3 domain	U	KOG3771	Amphiphysin
A0A0G2JX32	215	K	Amphiphysin OS=Rattus norvegicus OX=10116 GN=Amph PE=1 SV=2	Amph	_NVSSLEAK[Lac (K)]FHK_	1	nucleus	K12562	AMPH; amphiphysin	map04144 Endocytosis; map04666 Fc gamma R-mediated phagocytosis	GO:0003008 system process; GO:0006810 transport; GO:0006897 endocytosis; GO:0007154 cell communication; GO:0007267 cell-cell signaling; GO:0007268 chemical synaptic transmission; GO:0007610 behavior; GO:0007611 learning or memory; GO:0007612 learning; GO:0009987 cellular process; GO:0016043 cellular component organization; GO:0016192 vesicle-mediated transport; GO:0023052 signaling; GO:0030100 re…	GO:0005622 intracellular anatomical structure; GO:0005737 cytoplasm; GO:0005829 cytosol; GO:0005856 cytoskeleton; GO:0005886 plasma membrane; GO:0008021 synaptic vesicle; GO:0012505 endomembrane system; GO:0012506 vesicle membrane; GO:0015629 actin cytoskeleton; GO:0016020 membrane; GO:0030133 transport vesicle; GO:0030424 axon; GO:0030658 transport vesicle membrane; GO:0030659 cytoplasmic vesicl…	GO:0005488 binding; GO:0005515 protein binding; GO:0005543 phospholipid binding; GO:0008022 protein C-terminus binding; GO:0008289 lipid binding; GO:0043167 ion binding; GO:0043168 anion binding; GO:0044877 protein-containing complex binding; GO:0046982 protein heterodimerization activity; GO:0046983 protein dimerization activity;	PF03114; PF14604	PF03114 BAR domain; PF14604 Variant SH3 domain	U	KOG3771	Amphiphysin
A0A0G2JX32	218	K	Amphiphysin OS=Rattus norvegicus OX=10116 GN=Amph PE=1 SV=2	Amph	_FHK[Lac (K)]EIAVLC[Carbamidomethyl (C)]HK_	1	nucleus	K12562	AMPH; amphiphysin	map04144 Endocytosis; map04666 Fc gamma R-mediated phagocytosis	GO:0003008 system process; GO:0006810 transport; GO:0006897 endocytosis; GO:0007154 cell communication; GO:0007267 cell-cell signaling; GO:0007268 chemical synaptic transmission; GO:0007610 behavior; GO:0007611 learning or memory; GO:0007612 learning; GO:0009987 cellular process; GO:0016043 cellular component organization; GO:0016192 vesicle-mediated transport; GO:0023052 signaling; GO:0030100 re…	GO:0005622 intracellular anatomical structure; GO:0005737 cytoplasm; GO:0005829 cytosol; GO:0005856 cytoskeleton; GO:0005886 plasma membrane; GO:0008021 synaptic vesicle; GO:0012505 endomembrane system; GO:0012506 vesicle membrane; GO:0015629 actin cytoskeleton; GO:0016020 membrane; GO:0030133 transport vesicle; GO:0030424 axon; GO:0030658 transport vesicle membrane; GO:0030659 cytoplasmic vesicl…	GO:0005488 binding; GO:0005515 protein binding; GO:0005543 phospholipid binding; GO:0008022 protein C-terminus binding; GO:0008289 lipid binding; GO:0043167 ion binding; GO:0043168 anion binding; GO:0044877 protein-containing complex binding; GO:0046982 protein heterodimerization activity; GO:0046983 protein dimerization activity;	PF03114; PF14604	PF03114 BAR domain; PF14604 Variant SH3 domain	U	KOG3771	Amphiphysin
A0A0G2JX32	299	K	Amphiphysin OS=Rattus norvegicus OX=10116 GN=Amph PE=1 SV=2	Amph	_K[Lac (K)]GPPVPPLPK_	1	nucleus	K12562	AMPH; amphiphysin	map04144 Endocytosis; map04666 Fc gamma R-mediated phagocytosis	GO:0003008 system process; GO:0006810 transport; GO:0006897 endocytosis; GO:0007154 cell communication; GO:0007267 cell-cell signaling; GO:0007268 chemical synaptic transmission; GO:0007610 behavior; GO:0007611 learning or memory; GO:0007612 learning; GO:0009987 cellular process; GO:0016043 cellular component organization; GO:0016192 vesicle-mediated transport; GO:0023052 signaling; GO:0030100 re…	GO:0005622 intracellular anatomical structure; GO:0005737 cytoplasm; GO:0005829 cytosol; GO:0005856 cytoskeleton; GO:0005886 plasma membrane; GO:0008021 synaptic vesicle; GO:0012505 endomembrane system; GO:0012506 vesicle membrane; GO:0015629 actin cytoskeleton; GO:0016020 membrane; GO:0030133 transport vesicle; GO:0030424 axon; GO:0030658 transport vesicle membrane; GO:0030659 cytoplasmic vesicl…	GO:0005488 binding; GO:0005515 protein binding; GO:0005543 phospholipid binding; GO:0008022 protein C-terminus binding; GO:0008289 lipid binding; GO:0043167 ion binding; GO:0043168 anion binding; GO:0044877 protein-containing complex binding; GO:0046982 protein heterodimerization activity; GO:0046983 protein dimerization activity;	PF03114; PF14604	PF03114 BAR domain; PF14604 Variant SH3 domain	U	KOG3771	Amphiphysin
A0A0G2JX56	46	K	DnaJ (Hsp40) homolog, subfamily C, member 5, isoform CRA_a OS=Rattus norvegicus OX=10116 GN=Dnajc5 PE=1 SV=1	Dnajc5	_YHPDK[Lac (K)]NPDNPEAADK_	1	cytoplasm	K09525	DNAJC5; DnaJ homolog subfamily C member 5	map04141 Protein processing in endoplasmic reticulum	GO:0001505 regulation of neurotransmitter levels; GO:0001775 cell activation; GO:0002252 immune effector process; GO:0002263 cell activation involved in immune response; GO:0002274 myeloid leukocyte activation; GO:0002275 myeloid cell activation involved in immune response; GO:0002283 neutrophil activation involved in immune response; GO:0002366 leukocyte activation involved in immune response; G…	GO:0000323 lytic vacuole; GO:0005622 intracellular anatomical structure; GO:0005737 cytoplasm; GO:0005764 lysosome; GO:0005765 lysosomal membrane; GO:0005766 primary lysosome; GO:0005773 vacuole; GO:0005774 vacuolar membrane; GO:0005886 plasma membrane; GO:0008021 synaptic vesicle; GO:0012505 endomembrane system; GO:0012506 vesicle membrane; GO:0016020 membrane; GO:0030133 transport vesicle; GO:0…	GO:0005488 binding; GO:0005515 protein binding; GO:0043008 ATP-dependent protein binding;	PF00226	PF00226 DnaJ domain	O	KOG0716	Molecular chaperone (DnaJ superfamily)
A0A0G2JX56	56	K	DnaJ (Hsp40) homolog, subfamily C, member 5, isoform CRA_a OS=Rattus norvegicus OX=10116 GN=Dnajc5 PE=1 SV=1	Dnajc5	_NPDNPEAADK[Lac (K)]FK_	1	cytoplasm	K09525	DNAJC5; DnaJ homolog subfamily C member 5	map04141 Protein processing in endoplasmic reticulum	GO:0001505 regulation of neurotransmitter levels; GO:0001775 cell activation; GO:0002252 immune effector process; GO:0002263 cell activation involved in immune response; GO:0002274 myeloid leukocyte activation; GO:0002275 myeloid cell activation involved in immune response; GO:0002283 neutrophil activation involved in immune response; GO:0002366 leukocyte activation involved in immune response; G…	GO:0000323 lytic vacuole; GO:0005622 intracellular anatomical structure; GO:0005737 cytoplasm; GO:0005764 lysosome; GO:0005765 lysosomal membrane; GO:0005766 primary lysosome; GO:0005773 vacuole; GO:0005774 vacuolar membrane; GO:0005886 plasma membrane; GO:0008021 synaptic vesicle; GO:0012505 endomembrane system; GO:0012506 vesicle membrane; GO:0016020 membrane; GO:0030133 transport vesicle; GO:0…	GO:0005488 binding; GO:0005515 protein binding; GO:0043008 ATP-dependent protein binding;	PF00226	PF00226 DnaJ domain	O	KOG0716	Molecular chaperone (DnaJ superfamily)
A0A0G2JX64	112	K	Tropomyosin alpha-1 chain OS=Rattus norvegicus OX=10116 GN=Tpm1 PE=1 SV=2	Tpm1	_LATALQK[Lac (K)]LEEAEK_	1	cytoplasm	K10373	TPM1; tropomyosin 1	map04260 Cardiac muscle contraction; map04261 Adrenergic signaling in cardiomyocytes; map05206 MicroRNAs in cancer; map05410 Hypertrophic cardiomyopathy; map05414 Dilated cardiomyopathy	GO:0000302 response to reactive oxygen species; GO:0001701 in utero embryonic development; GO:0001993 regulation of systemic arterial blood pressure by norepinephrine-epinephrine; GO:0001996 positive regulation of heart rate by epinephrine-norepinephrine; GO:0002027 regulation of heart rate; GO:0003007 heart morphogenesis; GO:0003008 system process; GO:0003012 muscle system process; GO:0003013 ci…	GO:0001725 stress fiber; GO:0001726 ruffle; GO:0005622 intracellular anatomical structure; GO:0005737 cytoplasm; GO:0005829 cytosol; GO:0005856 cytoskeleton; GO:0005862 muscle thin filament tropomyosin; GO:0005865 striated muscle thin filament; GO:0005884 actin filament; GO:0005886 plasma membrane; GO:0015629 actin cytoskeleton; GO:0016020 membrane; GO:0030016 myofibril; GO:0030017 sarcomere; GO:…	GO:0003779 actin binding; GO:0005198 structural molecule activity; GO:0005200 structural constituent of cytoskeleton; GO:0005488 binding; GO:0005515 protein binding; GO:0008092 cytoskeletal protein binding; GO:0008307 structural constituent of muscle; GO:0019904 protein domain specific binding; GO:0042802 identical protein binding; GO:0042803 protein homodimerization activity; GO:0044877 protein-…			Z	KOG1003	Actin filament-coating protein tropomyosin
A0A0G2JX64	118	K	Tropomyosin alpha-1 chain OS=Rattus norvegicus OX=10116 GN=Tpm1 PE=1 SV=2	Tpm1	_LEEAEK[Lac (K)]AADESER_	1	cytoplasm	K10373	TPM1; tropomyosin 1	map04260 Cardiac muscle contraction; map04261 Adrenergic signaling in cardiomyocytes; map05206 MicroRNAs in cancer; map05410 Hypertrophic cardiomyopathy; map05414 Dilated cardiomyopathy	GO:0000302 response to reactive oxygen species; GO:0001701 in utero embryonic development; GO:0001993 regulation of systemic arterial blood pressure by norepinephrine-epinephrine; GO:0001996 positive regulation of heart rate by epinephrine-norepinephrine; GO:0002027 regulation of heart rate; GO:0003007 heart morphogenesis; GO:0003008 system process; GO:0003012 muscle system process; GO:0003013 ci…	GO:0001725 stress fiber; GO:0001726 ruffle; GO:0005622 intracellular anatomical structure; GO:0005737 cytoplasm; GO:0005829 cytosol; GO:0005856 cytoskeleton; GO:0005862 muscle thin filament tropomyosin; GO:0005865 striated muscle thin filament; GO:0005884 actin filament; GO:0005886 plasma membrane; GO:0015629 actin cytoskeleton; GO:0016020 membrane; GO:0030016 myofibril; GO:0030017 sarcomere; GO:…	GO:0003779 actin binding; GO:0005198 structural molecule activity; GO:0005200 structural constituent of cytoskeleton; GO:0005488 binding; GO:0005515 protein binding; GO:0008092 cytoskeletal protein binding; GO:0008307 structural constituent of muscle; GO:0019904 protein domain specific binding; GO:0042802 identical protein binding; GO:0042803 protein homodimerization activity; GO:0044877 protein-…			Z	KOG1003	Actin filament-coating protein tropomyosin
A0A0G2JX64	149	K	Tropomyosin alpha-1 chain OS=Rattus norvegicus OX=10116 GN=Tpm1 PE=1 SV=2	Tpm1	_MEIQEIQLK[Lac (K)]EAK_	1	cytoplasm	K10373	TPM1; tropomyosin 1	map04260 Cardiac muscle contraction; map04261 Adrenergic signaling in cardiomyocytes; map05206 MicroRNAs in cancer; map05410 Hypertrophic cardiomyopathy; map05414 Dilated cardiomyopathy	GO:0000302 response to reactive oxygen species; GO:0001701 in utero embryonic development; GO:0001993 regulation of systemic arterial blood pressure by norepinephrine-epinephrine; GO:0001996 positive regulation of heart rate by epinephrine-norepinephrine; GO:0002027 regulation of heart rate; GO:0003007 heart morphogenesis; GO:0003008 system process; GO:0003012 muscle system process; GO:0003013 ci…	GO:0001725 stress fiber; GO:0001726 ruffle; GO:0005622 intracellular anatomical structure; GO:0005737 cytoplasm; GO:0005829 cytosol; GO:0005856 cytoskeleton; GO:0005862 muscle thin filament tropomyosin; GO:0005865 striated muscle thin filament; GO:0005884 actin filament; GO:0005886 plasma membrane; GO:0015629 actin cytoskeleton; GO:0016020 membrane; GO:0030016 myofibril; GO:0030017 sarcomere; GO:…	GO:0003779 actin binding; GO:0005198 structural molecule activity; GO:0005200 structural constituent of cytoskeleton; GO:0005488 binding; GO:0005515 protein binding; GO:0008092 cytoskeletal protein binding; GO:0008307 structural constituent of muscle; GO:0019904 protein domain specific binding; GO:0042802 identical protein binding; GO:0042803 protein homodimerization activity; GO:0044877 protein-…			Z	KOG1003	Actin filament-coating protein tropomyosin
A0A0G2JX64	152	K	Tropomyosin alpha-1 chain OS=Rattus norvegicus OX=10116 GN=Tpm1 PE=1 SV=2	Tpm1	_EAK[Lac (K)]HIAEDADR_	1	cytoplasm	K10373	TPM1; tropomyosin 1	map04260 Cardiac muscle contraction; map04261 Adrenergic signaling in cardiomyocytes; map05206 MicroRNAs in cancer; map05410 Hypertrophic cardiomyopathy; map05414 Dilated cardiomyopathy	GO:0000302 response to reactive oxygen species; GO:0001701 in utero embryonic development; GO:0001993 regulation of systemic arterial blood pressure by norepinephrine-epinephrine; GO:0001996 positive regulation of heart rate by epinephrine-norepinephrine; GO:0002027 regulation of heart rate; GO:0003007 heart morphogenesis; GO:0003008 system process; GO:0003012 muscle system process; GO:0003013 ci…	GO:0001725 stress fiber; GO:0001726 ruffle; GO:0005622 intracellular anatomical structure; GO:0005737 cytoplasm; GO:0005829 cytosol; GO:0005856 cytoskeleton; GO:0005862 muscle thin filament tropomyosin; GO:0005865 striated muscle thin filament; GO:0005884 actin filament; GO:0005886 plasma membrane; GO:0015629 actin cytoskeleton; GO:0016020 membrane; GO:0030016 myofibril; GO:0030017 sarcomere; GO:…	GO:0003779 actin binding; GO:0005198 structural molecule activity; GO:0005200 structural constituent of cytoskeleton; GO:0005488 binding; GO:0005515 protein binding; GO:0008092 cytoskeletal protein binding; GO:0008307 structural constituent of muscle; GO:0019904 protein domain specific binding; GO:0042802 identical protein binding; GO:0042803 protein homodimerization activity; GO:0044877 protein-…			Z	KOG1003	Actin filament-coating protein tropomyosin
A0A0G2JX64	161	K	Tropomyosin alpha-1 chain OS=Rattus norvegicus OX=10116 GN=Tpm1 PE=1 SV=2	Tpm1	_K[Lac (K)]YEEVAR_	1	cytoplasm	K10373	TPM1; tropomyosin 1	map04260 Cardiac muscle contraction; map04261 Adrenergic signaling in cardiomyocytes; map05206 MicroRNAs in cancer; map05410 Hypertrophic cardiomyopathy; map05414 Dilated cardiomyopathy	GO:0000302 response to reactive oxygen species; GO:0001701 in utero embryonic development; GO:0001993 regulation of systemic arterial blood pressure by norepinephrine-epinephrine; GO:0001996 positive regulation of heart rate by epinephrine-norepinephrine; GO:0002027 regulation of heart rate; GO:0003007 heart morphogenesis; GO:0003008 system process; GO:0003012 muscle system process; GO:0003013 ci…	GO:0001725 stress fiber; GO:0001726 ruffle; GO:0005622 intracellular anatomical structure; GO:0005737 cytoplasm; GO:0005829 cytosol; GO:0005856 cytoskeleton; GO:0005862 muscle thin filament tropomyosin; GO:0005865 striated muscle thin filament; GO:0005884 actin filament; GO:0005886 plasma membrane; GO:0015629 actin cytoskeleton; GO:0016020 membrane; GO:0030016 myofibril; GO:0030017 sarcomere; GO:…	GO:0003779 actin binding; GO:0005198 structural molecule activity; GO:0005200 structural constituent of cytoskeleton; GO:0005488 binding; GO:0005515 protein binding; GO:0008092 cytoskeletal protein binding; GO:0008307 structural constituent of muscle; GO:0019904 protein domain specific binding; GO:0042802 identical protein binding; GO:0042803 protein homodimerization activity; GO:0044877 protein-…			Z	KOG1003	Actin filament-coating protein tropomyosin
A0A0G2JX64	205	K	Tropomyosin alpha-1 chain OS=Rattus norvegicus OX=10116 GN=Tpm1 PE=1 SV=2	Tpm1	_TVTNNLK[Lac (K)]SLEAQAEK_	1	cytoplasm	K10373	TPM1; tropomyosin 1	map04260 Cardiac muscle contraction; map04261 Adrenergic signaling in cardiomyocytes; map05206 MicroRNAs in cancer; map05410 Hypertrophic cardiomyopathy; map05414 Dilated cardiomyopathy	GO:0000302 response to reactive oxygen species; GO:0001701 in utero embryonic development; GO:0001993 regulation of systemic arterial blood pressure by norepinephrine-epinephrine; GO:0001996 positive regulation of heart rate by epinephrine-norepinephrine; GO:0002027 regulation of heart rate; GO:0003007 heart morphogenesis; GO:0003008 system process; GO:0003012 muscle system process; GO:0003013 ci…	GO:0001725 stress fiber; GO:0001726 ruffle; GO:0005622 intracellular anatomical structure; GO:0005737 cytoplasm; GO:0005829 cytosol; GO:0005856 cytoskeleton; GO:0005862 muscle thin filament tropomyosin; GO:0005865 striated muscle thin filament; GO:0005884 actin filament; GO:0005886 plasma membrane; GO:0015629 actin cytoskeleton; GO:0016020 membrane; GO:0030016 myofibril; GO:0030017 sarcomere; GO:…	GO:0003779 actin binding; GO:0005198 structural molecule activity; GO:0005200 structural constituent of cytoskeleton; GO:0005488 binding; GO:0005515 protein binding; GO:0008092 cytoskeletal protein binding; GO:0008307 structural constituent of muscle; GO:0019904 protein domain specific binding; GO:0042802 identical protein binding; GO:0042803 protein homodimerization activity; GO:0044877 protein-…			Z	KOG1003	Actin filament-coating protein tropomyosin
A0A0G2JX64	213	K	Tropomyosin alpha-1 chain OS=Rattus norvegicus OX=10116 GN=Tpm1 PE=1 SV=2	Tpm1	_SLEAQAEK[Lac (K)]YSQK_	1	cytoplasm	K10373	TPM1; tropomyosin 1	map04260 Cardiac muscle contraction; map04261 Adrenergic signaling in cardiomyocytes; map05206 MicroRNAs in cancer; map05410 Hypertrophic cardiomyopathy; map05414 Dilated cardiomyopathy	GO:0000302 response to reactive oxygen species; GO:0001701 in utero embryonic development; GO:0001993 regulation of systemic arterial blood pressure by norepinephrine-epinephrine; GO:0001996 positive regulation of heart rate by epinephrine-norepinephrine; GO:0002027 regulation of heart rate; GO:0003007 heart morphogenesis; GO:0003008 system process; GO:0003012 muscle system process; GO:0003013 ci…	GO:0001725 stress fiber; GO:0001726 ruffle; GO:0005622 intracellular anatomical structure; GO:0005737 cytoplasm; GO:0005829 cytosol; GO:0005856 cytoskeleton; GO:0005862 muscle thin filament tropomyosin; GO:0005865 striated muscle thin filament; GO:0005884 actin filament; GO:0005886 plasma membrane; GO:0015629 actin cytoskeleton; GO:0016020 membrane; GO:0030016 myofibril; GO:0030017 sarcomere; GO:…	GO:0003779 actin binding; GO:0005198 structural molecule activity; GO:0005200 structural constituent of cytoskeleton; GO:0005488 binding; GO:0005515 protein binding; GO:0008092 cytoskeletal protein binding; GO:0008307 structural constituent of muscle; GO:0019904 protein domain specific binding; GO:0042802 identical protein binding; GO:0042803 protein homodimerization activity; GO:0044877 protein-…			Z	KOG1003	Actin filament-coating protein tropomyosin
A0A0G2JX64	220	K	Tropomyosin alpha-1 chain OS=Rattus norvegicus OX=10116 GN=Tpm1 PE=1 SV=2	Tpm1	_EDK[Lac (K)]YEEEIK_	1	cytoplasm	K10373	TPM1; tropomyosin 1	map04260 Cardiac muscle contraction; map04261 Adrenergic signaling in cardiomyocytes; map05206 MicroRNAs in cancer; map05410 Hypertrophic cardiomyopathy; map05414 Dilated cardiomyopathy	GO:0000302 response to reactive oxygen species; GO:0001701 in utero embryonic development; GO:0001993 regulation of systemic arterial blood pressure by norepinephrine-epinephrine; GO:0001996 positive regulation of heart rate by epinephrine-norepinephrine; GO:0002027 regulation of heart rate; GO:0003007 heart morphogenesis; GO:0003008 system process; GO:0003012 muscle system process; GO:0003013 ci…	GO:0001725 stress fiber; GO:0001726 ruffle; GO:0005622 intracellular anatomical structure; GO:0005737 cytoplasm; GO:0005829 cytosol; GO:0005856 cytoskeleton; GO:0005862 muscle thin filament tropomyosin; GO:0005865 striated muscle thin filament; GO:0005884 actin filament; GO:0005886 plasma membrane; GO:0015629 actin cytoskeleton; GO:0016020 membrane; GO:0030016 myofibril; GO:0030017 sarcomere; GO:…	GO:0003779 actin binding; GO:0005198 structural molecule activity; GO:0005200 structural constituent of cytoskeleton; GO:0005488 binding; GO:0005515 protein binding; GO:0008092 cytoskeletal protein binding; GO:0008307 structural constituent of muscle; GO:0019904 protein domain specific binding; GO:0042802 identical protein binding; GO:0042803 protein homodimerization activity; GO:0044877 protein-…			Z	KOG1003	Actin filament-coating protein tropomyosin
A0A0G2JX76	680	K	Arf-GAP with SH3 domain, ANK repeat and PH domain-containing protein 1 OS=Rattus norvegicus OX=10116 GN=Asap1 PE=1 SV=2	Asap1	_TANK[Lac (K)]FEGLSQQASTSSAK_	1	nucleus	K12488	ASAP; Arf-GAP with SH3 domain, ANK repeat and PH domain-containing protein	map04144 Endocytosis; map04666 Fc gamma R-mediated phagocytosis	GO:0000278 mitotic cell cycle; GO:0000281 mitotic cytokinesis; GO:0000910 cytokinesis; GO:0001654 eye development; GO:0001745 compound eye morphogenesis; GO:0006996 organelle organization; GO:0007049 cell cycle; GO:0007275 multicellular organism development; GO:0007399 nervous system development; GO:0007423 sensory organ development; GO:0009653 anatomical structure morphogenesis; GO:0009887 anima…	GO:0002102 podosome; GO:0005622 intracellular anatomical structure; GO:0005737 cytoplasm; GO:0005829 cytosol; GO:0005856 cytoskeleton; GO:0005886 plasma membrane; GO:0015629 actin cytoskeleton; GO:0016020 membrane; GO:0030425 dendrite; GO:0031253 cell projection membrane; GO:0032991 protein-containing complex; GO:0036477 somatodendritic compartment; GO:0042995 cell projection; GO:0043005 neuron p…	GO:0001786 phosphatidylserine binding; GO:0005096 GTPase activator activity; GO:0005488 binding; GO:0005515 protein binding; GO:0005543 phospholipid binding; GO:0005546 phosphatidylinositol-4,5-bisphosphate binding; GO:0005547 phosphatidylinositol-3,4,5-trisphosphate binding; GO:0008047 enzyme activator activity; GO:0008289 lipid binding; GO:0017124 SH3 domain binding; GO:0019904 protein domain s…	PF16746; PF00169; PF01412; PF14604	PF16746 BAR domain of APPL family; PF00169 PH domain; PF01412 Putative GTPase activating protein for Arf; PF14604 Variant SH3 domain	T	KOG0521	Putative GTPase activating proteins (GAPs)
A0A0G2JX93	637	K	Signal transducer and activator of transcription 1 OS=Rattus norvegicus OX=10116 GN=Stat1 PE=1 SV=2	Stat1	_SDQK[Lac (K)]QEQLLLHK_	1	cytoplasm	K11220	STAT1; signal transducer and activator of transcription 1	map04062 Chemokine signaling pathway; map04217 Necroptosis; map04380 Osteoclast differentiation; map04620 Toll-like receptor signaling pathway; map04621 NOD-like receptor signaling pathway; map04625 C-type lectin receptor signaling pathway; map04630 JAK-STAT signaling pathway; map04658 Th1 and Th2 cell differentiation; map04659 Th17 cell differentiation; map04917 Prolactin signaling pathway; map0…	GO:0000122 negative regulation of transcription by RNA polymerase II; GO:0001655 urogenital system development; GO:0001656 metanephros development; GO:0001817 regulation of cytokine production; GO:0001819 positive regulation of cytokine production; GO:0001822 kidney development; GO:0001936 regulation of endothelial cell proliferation; GO:0001937 negative regulation of endothelial cell proliferati…	GO:0000228 nuclear chromosome; GO:0000785 chromatin; GO:0005622 intracellular anatomical structure; GO:0005634 nucleus; GO:0005654 nucleoplasm; GO:0005694 chromosome; GO:0005730 nucleolus; GO:0005737 cytoplasm; GO:0005829 cytosol; GO:0030424 axon; GO:0030425 dendrite; GO:0031974 membrane-enclosed lumen; GO:0031981 nuclear lumen; GO:0032991 protein-containing complex; GO:0036477 somatodendritic co…	GO:0000976 transcription cis-regulatory region binding; GO:0000977 RNA polymerase II transcription regulatory region sequence-specific DNA binding; GO:0000978 RNA polymerase II cis-regulatory region sequence-specific DNA binding; GO:0000979 RNA polymerase II core promoter sequence-specific DNA binding; GO:0000981 DNA-binding transcription factor activity, RNA polymerase II-specific; GO:0000987 ci…	PF02864; PF00017; PF02865	PF02864 STAT protein, DNA binding domain; PF00017 SH2 domain; PF02865 STAT protein, protein interaction domain	KT	KOG3667	STAT protein
A0A0G2JXA8	258	K	Flotillin OS=Rattus norvegicus OX=10116 GN=Flot2 PE=1 SV=1	Flot2	_VK[Lac (K)]QVLLAQAEAEK_	1	cytoplasm	K07192	FLOT; flotillin	map04910 Insulin signaling pathway	GO:0001765 membrane raft assembly; GO:0002252 immune effector process; GO:0002376 immune system process; GO:0002682 regulation of immune system process; GO:0002684 positive regulation of immune system process; GO:0002694 regulation of leukocyte activation; GO:0002696 positive regulation of leukocyte activation; GO:0002791 regulation of peptide secretion; GO:0002793 positive regulation of peptide …	GO:0001669 acrosomal vesicle; GO:0001931 uropod; GO:0002080 acrosomal membrane; GO:0005622 intracellular anatomical structure; GO:0005737 cytoplasm; GO:0005768 endosome; GO:0005886 plasma membrane; GO:0005901 caveola; GO:0005911 cell-cell junction; GO:0005912 adherens junction; GO:0012505 endomembrane system; GO:0012506 vesicle membrane; GO:0016020 membrane; GO:0016323 basolateral plasma membrane…	GO:0002020 protease binding; GO:0005102 signaling receptor binding; GO:0005198 structural molecule activity; GO:0005488 binding; GO:0005515 protein binding; GO:0019899 enzyme binding; GO:0035254 glutamate receptor binding; GO:0035255 ionotropic glutamate receptor binding; GO:0046982 protein heterodimerization activity; GO:0046983 protein dimerization activity;			UZ	KOG2668	Flotillins	WP439 Insulin signaling	http://www.wikipathways.org/instance/WP439_r116789
A0A0G2JXA8	301	K	Flotillin OS=Rattus norvegicus OX=10116 GN=Flot2 PE=1 SV=1	Flot2	_AEAYQK[Lac (K)]YGDAAK_	1	cytoplasm	K07192	FLOT; flotillin	map04910 Insulin signaling pathway	GO:0001765 membrane raft assembly; GO:0002252 immune effector process; GO:0002376 immune system process; GO:0002682 regulation of immune system process; GO:0002684 positive regulation of immune system process; GO:0002694 regulation of leukocyte activation; GO:0002696 positive regulation of leukocyte activation; GO:0002791 regulation of peptide secretion; GO:0002793 positive regulation of peptide …	GO:0001669 acrosomal vesicle; GO:0001931 uropod; GO:0002080 acrosomal membrane; GO:0005622 intracellular anatomical structure; GO:0005737 cytoplasm; GO:0005768 endosome; GO:0005886 plasma membrane; GO:0005901 caveola; GO:0005911 cell-cell junction; GO:0005912 adherens junction; GO:0012505 endomembrane system; GO:0012506 vesicle membrane; GO:0016020 membrane; GO:0016323 basolateral plasma membrane…	GO:0002020 protease binding; GO:0005102 signaling receptor binding; GO:0005198 structural molecule activity; GO:0005488 binding; GO:0005515 protein binding; GO:0019899 enzyme binding; GO:0035254 glutamate receptor binding; GO:0035255 ionotropic glutamate receptor binding; GO:0046982 protein heterodimerization activity; GO:0046983 protein dimerization activity;			UZ	KOG2668	Flotillins	WP439 Insulin signaling	http://www.wikipathways.org/instance/WP439_r116789
A0A0G2JXC3	118	K	40S ribosomal protein S21 OS=Rattus norvegicus OX=10116 GN=Rps21 PE=3 SV=2	Rps21	_LAK[Lac (K)]ADGIVSK_	1	cytoplasm	K02971	RP-S21e, RPS21; small subunit ribosomal protein S21e	map03010 Ribosome; map05171 Coronavirus disease - COVID-19	GO:0000184 nuclear-transcribed mRNA catabolic process, nonsense-mediated decay; GO:0000447 endonucleolytic cleavage in ITS1 to separate SSU-rRNA from 5.8S rRNA and LSU-rRNA from tricistronic rRNA transcript (SSU-rRNA, 5.8S rRNA, LSU-rRNA); GO:0000460 maturation of 5.8S rRNA; GO:0000461 endonucleolytic cleavage to generate mature 3'-end of SSU-rRNA from (SSU-rRNA, 5.8S rRNA, LSU-rRNA); GO:0000462 …	GO:0005622 intracellular anatomical structure; GO:0005634 nucleus; GO:0005654 nucleoplasm; GO:0005737 cytoplasm; GO:0005829 cytosol; GO:0005840 ribosome; GO:0005844 polysome; GO:0015935 small ribosomal subunit; GO:0022626 cytosolic ribosome; GO:0022627 cytosolic small ribosomal subunit; GO:0031974 membrane-enclosed lumen; GO:0031981 nuclear lumen; GO:0032991 protein-containing complex; GO:0042788…	GO:0003735 structural constituent of ribosome; GO:0005198 structural molecule activity; GO:0005488 binding; GO:0005515 protein binding; GO:0043021 ribonucleoprotein complex binding; GO:0043022 ribosome binding; GO:0044877 protein-containing complex binding; GO:0047485 protein N-terminus binding;			J	KOG3486	40S ribosomal protein S21
A0A0G2JXI9	6	K	Histone H2B OS=Rattus norvegicus OX=10116 GN=ENSRNOG00000068034 PE=3 SV=2	ENSRNOG00000068034	_PEPTK[Lac (K)]SVPAPK_	1	nucleus	K11252	H2B; histone H2B	map04613 Neutrophil extracellular trap formation; map05034 Alcoholism; map05203 Viral carcinogenesis; map05322 Systemic lupus erythematosus	GO:0006323 DNA packaging; GO:0006325 chromatin organization; GO:0006333 chromatin assembly or disassembly; GO:0006334 nucleosome assembly; GO:0006464 cellular protein modification process; GO:0006807 nitrogen compound metabolic process; GO:0006996 organelle organization; GO:0008152 metabolic process; GO:0009987 cellular process; GO:0016043 cellular component organization; GO:0016567 protein ubiqu…	GO:0005622 intracellular anatomical structure; GO:0005634 nucleus; GO:0005654 nucleoplasm; GO:0005694 chromosome; GO:0005737 cytoplasm; GO:0005829 cytosol; GO:0031974 membrane-enclosed lumen; GO:0031981 nuclear lumen; GO:0043226 organelle; GO:0043227 membrane-bounded organelle; GO:0043228 non-membrane-bounded organelle; GO:0043229 intracellular organelle; GO:0043231 intracellular membrane-bounded…	GO:0003676 nucleic acid binding; GO:0003677 DNA binding; GO:0005488 binding; GO:0097159 organic cyclic compound binding; GO:1901363 heterocyclic compound binding;	PF00125	PF00125 Core histone H2A/H2B/H3/H4	B	KOG1744	Histone H2B
A0A0G2JXW4	8	K	Heterogeneous nuclear ribonucleoprotein C OS=Rattus norvegicus OX=10116 GN=Hnrnpc PE=1 SV=2	Hnrnpc	_[Acetyl (Protein N-term)]ASNVTNK[Lac (K)]TDPR_	1	nucleus	K12884	HNRNPC; heterogeneous nuclear ribonucleoprotein C1/C2	map03040 Spliceosome	GO:0000375 RNA splicing, via transesterification reactions; GO:0000377 RNA splicing, via transesterification reactions with bulged adenosine as nucleophile; GO:0000398 mRNA splicing, via spliceosome; GO:0006139 nucleobase-containing compound metabolic process; GO:0006396 RNA processing; GO:0006397 mRNA processing; GO:0006725 cellular aromatic compound metabolic process; GO:0006807 nitrogen compou…	GO:0005622 intracellular anatomical structure; GO:0005634 nucleus; GO:0005654 nucleoplasm; GO:0005681 spliceosomal complex; GO:0005697 telomerase holoenzyme complex; GO:0005737 cytoplasm; GO:0005829 cytosol; GO:0005856 cytoskeleton; GO:0015629 actin cytoskeleton; GO:0031974 membrane-enclosed lumen; GO:0031981 nuclear lumen; GO:0032991 protein-containing complex; GO:0043226 organelle; GO:0043227 m…	GO:0003676 nucleic acid binding; GO:0003723 RNA binding; GO:0003727 single-stranded RNA binding; GO:0003729 mRNA binding; GO:0003730 mRNA 3'-UTR binding; GO:0004857 enzyme inhibitor activity; GO:0005488 binding; GO:0005515 protein binding; GO:0008187 poly-pyrimidine tract binding; GO:0008266 poly(U) RNA binding; GO:0019899 enzyme binding; GO:0019904 protein domain specific binding; GO:0030234 enz…	PF00076	PF00076 RNA recognition motif. (a.k.a. RRM, RBD, or RNP domain)	R	KOG0118	FOG: RRM domain
A0A0G2JXW4	144	K	Heterogeneous nuclear ribonucleoprotein C OS=Rattus norvegicus OX=10116 GN=Hnrnpc PE=1 SV=2	Hnrnpc	_AVVPSK[Lac (K)]R_	1	nucleus	K12884	HNRNPC; heterogeneous nuclear ribonucleoprotein C1/C2	map03040 Spliceosome	GO:0000375 RNA splicing, via transesterification reactions; GO:0000377 RNA splicing, via transesterification reactions with bulged adenosine as nucleophile; GO:0000398 mRNA splicing, via spliceosome; GO:0006139 nucleobase-containing compound metabolic process; GO:0006396 RNA processing; GO:0006397 mRNA processing; GO:0006725 cellular aromatic compound metabolic process; GO:0006807 nitrogen compou…	GO:0005622 intracellular anatomical structure; GO:0005634 nucleus; GO:0005654 nucleoplasm; GO:0005681 spliceosomal complex; GO:0005697 telomerase holoenzyme complex; GO:0005737 cytoplasm; GO:0005829 cytosol; GO:0005856 cytoskeleton; GO:0015629 actin cytoskeleton; GO:0031974 membrane-enclosed lumen; GO:0031981 nuclear lumen; GO:0032991 protein-containing complex; GO:0043226 organelle; GO:0043227 m…	GO:0003676 nucleic acid binding; GO:0003723 RNA binding; GO:0003727 single-stranded RNA binding; GO:0003729 mRNA binding; GO:0003730 mRNA 3'-UTR binding; GO:0004857 enzyme inhibitor activity; GO:0005488 binding; GO:0005515 protein binding; GO:0008187 poly-pyrimidine tract binding; GO:0008266 poly(U) RNA binding; GO:0019899 enzyme binding; GO:0019904 protein domain specific binding; GO:0030234 enz…	PF00076	PF00076 RNA recognition motif. (a.k.a. RRM, RBD, or RNP domain)	R	KOG0118	FOG: RRM domain
A0A0G2JXW4	163	K	Heterogeneous nuclear ribonucleoprotein C OS=Rattus norvegicus OX=10116 GN=Hnrnpc PE=1 SV=2	Hnrnpc	_SGFNSK[Lac (K)]SGQR_	1	nucleus	K12884	HNRNPC; heterogeneous nuclear ribonucleoprotein C1/C2	map03040 Spliceosome	GO:0000375 RNA splicing, via transesterification reactions; GO:0000377 RNA splicing, via transesterification reactions with bulged adenosine as nucleophile; GO:0000398 mRNA splicing, via spliceosome; GO:0006139 nucleobase-containing compound metabolic process; GO:0006396 RNA processing; GO:0006397 mRNA processing; GO:0006725 cellular aromatic compound metabolic process; GO:0006807 nitrogen compou…	GO:0005622 intracellular anatomical structure; GO:0005634 nucleus; GO:0005654 nucleoplasm; GO:0005681 spliceosomal complex; GO:0005697 telomerase holoenzyme complex; GO:0005737 cytoplasm; GO:0005829 cytosol; GO:0005856 cytoskeleton; GO:0015629 actin cytoskeleton; GO:0031974 membrane-enclosed lumen; GO:0031981 nuclear lumen; GO:0032991 protein-containing complex; GO:0043226 organelle; GO:0043227 m…	GO:0003676 nucleic acid binding; GO:0003723 RNA binding; GO:0003727 single-stranded RNA binding; GO:0003729 mRNA binding; GO:0003730 mRNA 3'-UTR binding; GO:0004857 enzyme inhibitor activity; GO:0005488 binding; GO:0005515 protein binding; GO:0008187 poly-pyrimidine tract binding; GO:0008266 poly(U) RNA binding; GO:0019899 enzyme binding; GO:0019904 protein domain specific binding; GO:0030234 enz…	PF00076	PF00076 RNA recognition motif. (a.k.a. RRM, RBD, or RNP domain)	R	KOG0118	FOG: RRM domain
A0A0G2JY08	719	K	Unconventional myosin-XVIIIa OS=Rattus norvegicus OX=10116 GN=Myo18a PE=1 SV=2	Myo18a	_HQLK[Lac (K)]GGTLQR_	1	nucleus	K10362	MYO18; myosin XVIII		GO:0002376 immune system process; GO:0002682 regulation of immune system process; GO:0002684 positive regulation of immune system process; GO:0002694 regulation of leukocyte activation; GO:0002697 regulation of immune effector process; GO:0002699 positive regulation of immune effector process; GO:0002791 regulation of peptide secretion; GO:0002793 positive regulation of peptide secretion; GO:0006…	GO:0005622 intracellular anatomical structure; GO:0005737 cytoplasm; GO:0005793 endoplasmic reticulum-Golgi intermediate compartment; GO:0005794 Golgi apparatus; GO:0005802 trans-Golgi network; GO:0005856 cytoskeleton; GO:0005903 brush border; GO:0012505 endomembrane system; GO:0015629 actin cytoskeleton; GO:0016459 myosin complex; GO:0030016 myofibril; GO:0030017 sarcomere; GO:0030139 endocytic …	GO:0000166 nucleotide binding; GO:0003779 actin binding; GO:0003824 catalytic activity; GO:0005488 binding; GO:0005515 protein binding; GO:0005524 ATP binding; GO:0008092 cytoskeletal protein binding; GO:0016462 pyrophosphatase activity; GO:0016787 hydrolase activity; GO:0016817 hydrolase activity, acting on acid anhydrides; GO:0016818 hydrolase activity, acting on acid anhydrides, in phosphorus-…	PF00595; PF00063	PF00595 PDZ domain; PF00063 Myosin head (motor domain)	Z	KOG0161	Myosin class II heavy chain
A0A0G2JY26	63	K	DnaJ heat shock protein family (Hsp40) member C6 OS=Rattus norvegicus OX=10116 GN=Dnajc6 PE=1 SV=1	Dnajc6	_LFSNLK[Lac (K)]DNLK_	1	nucleus	K09526	DNAJC6; DnaJ homolog subfamily C member 6	map04144 Endocytosis	GO:0006810 transport; GO:0006897 endocytosis; GO:0006898 receptor-mediated endocytosis; GO:0009987 cellular process; GO:0016043 cellular component organization; GO:0016191 synaptic vesicle uncoating; GO:0016192 vesicle-mediated transport; GO:0022411 cellular component disassembly; GO:0030100 regulation of endocytosis; GO:0032879 regulation of localization; GO:0032984 protein-containing complex di…	GO:0005622 intracellular anatomical structure; GO:0005737 cytoplasm; GO:0005829 cytosol; GO:0014069 postsynaptic density; GO:0031982 vesicle; GO:0032279 asymmetric synapse; GO:0043226 organelle; GO:0043227 membrane-bounded organelle; GO:0045202 synapse; GO:0098794 postsynapse; GO:0098984 neuron to neuron synapse; GO:0099572 postsynaptic specialization;		PF10409	PF10409 C2 domain of PTEN tumour-suppressor protein	TR	KOG2283	Clathrin coat dissociation kinase GAK/PTEN/Auxilin and related tyrosine phosphatases
A0A0G2JY26	678	K	DnaJ heat shock protein family (Hsp40) member C6 OS=Rattus norvegicus OX=10116 GN=Dnajc6 PE=1 SV=1	Dnajc6	_PGGFGMGSK[Lac (K)]SAATSPTGSTHGTPTHQSK_	1	nucleus	K09526	DNAJC6; DnaJ homolog subfamily C member 6	map04144 Endocytosis	GO:0006810 transport; GO:0006897 endocytosis; GO:0006898 receptor-mediated endocytosis; GO:0009987 cellular process; GO:0016043 cellular component organization; GO:0016191 synaptic vesicle uncoating; GO:0016192 vesicle-mediated transport; GO:0022411 cellular component disassembly; GO:0030100 regulation of endocytosis; GO:0032879 regulation of localization; GO:0032984 protein-containing complex di…	GO:0005622 intracellular anatomical structure; GO:0005737 cytoplasm; GO:0005829 cytosol; GO:0014069 postsynaptic density; GO:0031982 vesicle; GO:0032279 asymmetric synapse; GO:0043226 organelle; GO:0043227 membrane-bounded organelle; GO:0045202 synapse; GO:0098794 postsynapse; GO:0098984 neuron to neuron synapse; GO:0099572 postsynaptic specialization;		PF10409	PF10409 C2 domain of PTEN tumour-suppressor protein	TR	KOG2283	Clathrin coat dissociation kinase GAK/PTEN/Auxilin and related tyrosine phosphatases
A0A0G2JY26	793	K	DnaJ heat shock protein family (Hsp40) member C6 OS=Rattus norvegicus OX=10116 GN=Dnajc6 PE=1 SV=1	Dnajc6	_GK[Lac (K)]GSTNLEGK_	1	nucleus	K09526	DNAJC6; DnaJ homolog subfamily C member 6	map04144 Endocytosis	GO:0006810 transport; GO:0006897 endocytosis; GO:0006898 receptor-mediated endocytosis; GO:0009987 cellular process; GO:0016043 cellular component organization; GO:0016191 synaptic vesicle uncoating; GO:0016192 vesicle-mediated transport; GO:0022411 cellular component disassembly; GO:0030100 regulation of endocytosis; GO:0032879 regulation of localization; GO:0032984 protein-containing complex di…	GO:0005622 intracellular anatomical structure; GO:0005737 cytoplasm; GO:0005829 cytosol; GO:0014069 postsynaptic density; GO:0031982 vesicle; GO:0032279 asymmetric synapse; GO:0043226 organelle; GO:0043227 membrane-bounded organelle; GO:0045202 synapse; GO:0098794 postsynapse; GO:0098984 neuron to neuron synapse; GO:0099572 postsynaptic specialization;		PF10409	PF10409 C2 domain of PTEN tumour-suppressor protein	TR	KOG2283	Clathrin coat dissociation kinase GAK/PTEN/Auxilin and related tyrosine phosphatases
A0A0G2JY26	854	K	DnaJ heat shock protein family (Hsp40) member C6 OS=Rattus norvegicus OX=10116 GN=Dnajc6 PE=1 SV=1	Dnajc6	_ILEWIEGK[Lac (K)]ER_	1	nucleus	K09526	DNAJC6; DnaJ homolog subfamily C member 6	map04144 Endocytosis	GO:0006810 transport; GO:0006897 endocytosis; GO:0006898 receptor-mediated endocytosis; GO:0009987 cellular process; GO:0016043 cellular component organization; GO:0016191 synaptic vesicle uncoating; GO:0016192 vesicle-mediated transport; GO:0022411 cellular component disassembly; GO:0030100 regulation of endocytosis; GO:0032879 regulation of localization; GO:0032984 protein-containing complex di…	GO:0005622 intracellular anatomical structure; GO:0005737 cytoplasm; GO:0005829 cytosol; GO:0014069 postsynaptic density; GO:0031982 vesicle; GO:0032279 asymmetric synapse; GO:0043226 organelle; GO:0043227 membrane-bounded organelle; GO:0045202 synapse; GO:0098794 postsynapse; GO:0098984 neuron to neuron synapse; GO:0099572 postsynaptic specialization;		PF10409	PF10409 C2 domain of PTEN tumour-suppressor protein	TR	KOG2283	Clathrin coat dissociation kinase GAK/PTEN/Auxilin and related tyrosine phosphatases
A0A0G2JY26	905	K	DnaJ heat shock protein family (Hsp40) member C6 OS=Rattus norvegicus OX=10116 GN=Dnajc6 PE=1 SV=1	Dnajc6	_AVLVVHPDK[Lac (K)]ATGQPYEQYAK_	1	nucleus	K09526	DNAJC6; DnaJ homolog subfamily C member 6	map04144 Endocytosis	GO:0006810 transport; GO:0006897 endocytosis; GO:0006898 receptor-mediated endocytosis; GO:0009987 cellular process; GO:0016043 cellular component organization; GO:0016191 synaptic vesicle uncoating; GO:0016192 vesicle-mediated transport; GO:0022411 cellular component disassembly; GO:0030100 regulation of endocytosis; GO:0032879 regulation of localization; GO:0032984 protein-containing complex di…	GO:0005622 intracellular anatomical structure; GO:0005737 cytoplasm; GO:0005829 cytosol; GO:0014069 postsynaptic density; GO:0031982 vesicle; GO:0032279 asymmetric synapse; GO:0043226 organelle; GO:0043227 membrane-bounded organelle; GO:0045202 synapse; GO:0098794 postsynapse; GO:0098984 neuron to neuron synapse; GO:0099572 postsynaptic specialization;		PF10409	PF10409 C2 domain of PTEN tumour-suppressor protein	TR	KOG2283	Clathrin coat dissociation kinase GAK/PTEN/Auxilin and related tyrosine phosphatases
A0A0G2JY63	426	K	Plectin OS=Rattus norvegicus OX=10116 GN=Plec PE=1 SV=1	Plec	_LLASGK[Lac (K)]AAQR_	1	nucleus	K10388	PLEC; plectin		GO:0000003 reproduction; GO:0000226 microtubule cytoskeleton organization; GO:0000902 cell morphogenesis; GO:0000904 cell morphogenesis involved in differentiation; GO:0001558 regulation of cell growth; GO:0001578 microtubule bundle formation; GO:0001700 embryonic development via the syncytial blastoderm; GO:0001709 cell fate determination; GO:0001763 morphogenesis of a branching structure; GO:00…	GO:0000235 astral microtubule; GO:0001726 ruffle; GO:0005622 intracellular anatomical structure; GO:0005737 cytoplasm; GO:0005794 Golgi apparatus; GO:0005818 aster; GO:0005819 spindle; GO:0005829 cytosol; GO:0005856 cytoskeleton; GO:0005874 microtubule; GO:0005876 spindle microtubule; GO:0005881 cytoplasmic microtubule; GO:0005886 plasma membrane; GO:0005903 brush border; GO:0005912 adherens junc…	GO:0002020 protease binding; GO:0003779 actin binding; GO:0003824 catalytic activity; GO:0004857 enzyme inhibitor activity; GO:0004866 endopeptidase inhibitor activity; GO:0004869 cysteine-type endopeptidase inhibitor activity; GO:0005198 structural molecule activity; GO:0005200 structural constituent of cytoskeleton; GO:0005488 binding; GO:0005515 protein binding; GO:0008017 microtubule binding;…	PF00307; PF17902; PF18373	PF00307 Calponin homology (CH) domain; PF17902 SH3 domain; PF18373 Spectrin like domain	Z	KOG0516	Dystonin, GAS (Growth-arrest-specific protein), and related proteins
A0A0G2JY63	1031	K	Plectin OS=Rattus norvegicus OX=10116 GN=Plec PE=1 SV=1	Plec	_AQAEVEGLGK[Lac (K)]GVAR_	1	nucleus	K10388	PLEC; plectin		GO:0000003 reproduction; GO:0000226 microtubule cytoskeleton organization; GO:0000902 cell morphogenesis; GO:0000904 cell morphogenesis involved in differentiation; GO:0001558 regulation of cell growth; GO:0001578 microtubule bundle formation; GO:0001700 embryonic development via the syncytial blastoderm; GO:0001709 cell fate determination; GO:0001763 morphogenesis of a branching structure; GO:00…	GO:0000235 astral microtubule; GO:0001726 ruffle; GO:0005622 intracellular anatomical structure; GO:0005737 cytoplasm; GO:0005794 Golgi apparatus; GO:0005818 aster; GO:0005819 spindle; GO:0005829 cytosol; GO:0005856 cytoskeleton; GO:0005874 microtubule; GO:0005876 spindle microtubule; GO:0005881 cytoplasmic microtubule; GO:0005886 plasma membrane; GO:0005903 brush border; GO:0005912 adherens junc…	GO:0002020 protease binding; GO:0003779 actin binding; GO:0003824 catalytic activity; GO:0004857 enzyme inhibitor activity; GO:0004866 endopeptidase inhibitor activity; GO:0004869 cysteine-type endopeptidase inhibitor activity; GO:0005198 structural molecule activity; GO:0005200 structural constituent of cytoskeleton; GO:0005488 binding; GO:0005515 protein binding; GO:0008017 microtubule binding;…	PF00307; PF17902; PF18373	PF00307 Calponin homology (CH) domain; PF17902 SH3 domain; PF18373 Spectrin like domain	Z	KOG0516	Dystonin, GAS (Growth-arrest-specific protein), and related proteins
A0A0G2JY63	1574	K	Plectin OS=Rattus norvegicus OX=10116 GN=Plec PE=1 SV=1	Plec	_SAEVELQSK[Lac (K)]R_	1	nucleus	K10388	PLEC; plectin		GO:0000003 reproduction; GO:0000226 microtubule cytoskeleton organization; GO:0000902 cell morphogenesis; GO:0000904 cell morphogenesis involved in differentiation; GO:0001558 regulation of cell growth; GO:0001578 microtubule bundle formation; GO:0001700 embryonic development via the syncytial blastoderm; GO:0001709 cell fate determination; GO:0001763 morphogenesis of a branching structure; GO:00…	GO:0000235 astral microtubule; GO:0001726 ruffle; GO:0005622 intracellular anatomical structure; GO:0005737 cytoplasm; GO:0005794 Golgi apparatus; GO:0005818 aster; GO:0005819 spindle; GO:0005829 cytosol; GO:0005856 cytoskeleton; GO:0005874 microtubule; GO:0005876 spindle microtubule; GO:0005881 cytoplasmic microtubule; GO:0005886 plasma membrane; GO:0005903 brush border; GO:0005912 adherens junc…	GO:0002020 protease binding; GO:0003779 actin binding; GO:0003824 catalytic activity; GO:0004857 enzyme inhibitor activity; GO:0004866 endopeptidase inhibitor activity; GO:0004869 cysteine-type endopeptidase inhibitor activity; GO:0005198 structural molecule activity; GO:0005200 structural constituent of cytoskeleton; GO:0005488 binding; GO:0005515 protein binding; GO:0008017 microtubule binding;…	PF00307; PF17902; PF18373	PF00307 Calponin homology (CH) domain; PF17902 SH3 domain; PF18373 Spectrin like domain	Z	KOG0516	Dystonin, GAS (Growth-arrest-specific protein), and related proteins
A0A0G2JY63	1581	K	Plectin OS=Rattus norvegicus OX=10116 GN=Plec PE=1 SV=1	Plec	_ASFAEK[Lac (K)]TAQLER_	1	nucleus	K10388	PLEC; plectin		GO:0000003 reproduction; GO:0000226 microtubule cytoskeleton organization; GO:0000902 cell morphogenesis; GO:0000904 cell morphogenesis involved in differentiation; GO:0001558 regulation of cell growth; GO:0001578 microtubule bundle formation; GO:0001700 embryonic development via the syncytial blastoderm; GO:0001709 cell fate determination; GO:0001763 morphogenesis of a branching structure; GO:00…	GO:0000235 astral microtubule; GO:0001726 ruffle; GO:0005622 intracellular anatomical structure; GO:0005737 cytoplasm; GO:0005794 Golgi apparatus; GO:0005818 aster; GO:0005819 spindle; GO:0005829 cytosol; GO:0005856 cytoskeleton; GO:0005874 microtubule; GO:0005876 spindle microtubule; GO:0005881 cytoplasmic microtubule; GO:0005886 plasma membrane; GO:0005903 brush border; GO:0005912 adherens junc…	GO:0002020 protease binding; GO:0003779 actin binding; GO:0003824 catalytic activity; GO:0004857 enzyme inhibitor activity; GO:0004866 endopeptidase inhibitor activity; GO:0004869 cysteine-type endopeptidase inhibitor activity; GO:0005198 structural molecule activity; GO:0005200 structural constituent of cytoskeleton; GO:0005488 binding; GO:0005515 protein binding; GO:0008017 microtubule binding;…	PF00307; PF17902; PF18373	PF00307 Calponin homology (CH) domain; PF17902 SH3 domain; PF18373 Spectrin like domain	Z	KOG0516	Dystonin, GAS (Growth-arrest-specific protein), and related proteins
A0A0G2JY63	1671	K	Plectin OS=Rattus norvegicus OX=10116 GN=Plec PE=1 SV=1	Plec	_GK[Lac (K)]AEEQAVR_	1	nucleus	K10388	PLEC; plectin		GO:0000003 reproduction; GO:0000226 microtubule cytoskeleton organization; GO:0000902 cell morphogenesis; GO:0000904 cell morphogenesis involved in differentiation; GO:0001558 regulation of cell growth; GO:0001578 microtubule bundle formation; GO:0001700 embryonic development via the syncytial blastoderm; GO:0001709 cell fate determination; GO:0001763 morphogenesis of a branching structure; GO:00…	GO:0000235 astral microtubule; GO:0001726 ruffle; GO:0005622 intracellular anatomical structure; GO:0005737 cytoplasm; GO:0005794 Golgi apparatus; GO:0005818 aster; GO:0005819 spindle; GO:0005829 cytosol; GO:0005856 cytoskeleton; GO:0005874 microtubule; GO:0005876 spindle microtubule; GO:0005881 cytoplasmic microtubule; GO:0005886 plasma membrane; GO:0005903 brush border; GO:0005912 adherens junc…	GO:0002020 protease binding; GO:0003779 actin binding; GO:0003824 catalytic activity; GO:0004857 enzyme inhibitor activity; GO:0004866 endopeptidase inhibitor activity; GO:0004869 cysteine-type endopeptidase inhibitor activity; GO:0005198 structural molecule activity; GO:0005200 structural constituent of cytoskeleton; GO:0005488 binding; GO:0005515 protein binding; GO:0008017 microtubule binding;…	PF00307; PF17902; PF18373	PF00307 Calponin homology (CH) domain; PF17902 SH3 domain; PF18373 Spectrin like domain	Z	KOG0516	Dystonin, GAS (Growth-arrest-specific protein), and related proteins
A0A0G2JY63	1955	K	Plectin OS=Rattus norvegicus OX=10116 GN=Plec PE=1 SV=1	Plec	_SK[Lac (K)]ELAEQEAAR_	1	nucleus	K10388	PLEC; plectin		GO:0000003 reproduction; GO:0000226 microtubule cytoskeleton organization; GO:0000902 cell morphogenesis; GO:0000904 cell morphogenesis involved in differentiation; GO:0001558 regulation of cell growth; GO:0001578 microtubule bundle formation; GO:0001700 embryonic development via the syncytial blastoderm; GO:0001709 cell fate determination; GO:0001763 morphogenesis of a branching structure; GO:00…	GO:0000235 astral microtubule; GO:0001726 ruffle; GO:0005622 intracellular anatomical structure; GO:0005737 cytoplasm; GO:0005794 Golgi apparatus; GO:0005818 aster; GO:0005819 spindle; GO:0005829 cytosol; GO:0005856 cytoskeleton; GO:0005874 microtubule; GO:0005876 spindle microtubule; GO:0005881 cytoplasmic microtubule; GO:0005886 plasma membrane; GO:0005903 brush border; GO:0005912 adherens junc…	GO:0002020 protease binding; GO:0003779 actin binding; GO:0003824 catalytic activity; GO:0004857 enzyme inhibitor activity; GO:0004866 endopeptidase inhibitor activity; GO:0004869 cysteine-type endopeptidase inhibitor activity; GO:0005198 structural molecule activity; GO:0005200 structural constituent of cytoskeleton; GO:0005488 binding; GO:0005515 protein binding; GO:0008017 microtubule binding;…	PF00307; PF17902; PF18373	PF00307 Calponin homology (CH) domain; PF17902 SH3 domain; PF18373 Spectrin like domain	Z	KOG0516	Dystonin, GAS (Growth-arrest-specific protein), and related proteins
A0A0G2JY63	2308	K	Plectin OS=Rattus norvegicus OX=10116 GN=Plec PE=1 SV=1	Plec	_EK[Lac (K)]MQAVQEATR_	1	nucleus	K10388	PLEC; plectin		GO:0000003 reproduction; GO:0000226 microtubule cytoskeleton organization; GO:0000902 cell morphogenesis; GO:0000904 cell morphogenesis involved in differentiation; GO:0001558 regulation of cell growth; GO:0001578 microtubule bundle formation; GO:0001700 embryonic development via the syncytial blastoderm; GO:0001709 cell fate determination; GO:0001763 morphogenesis of a branching structure; GO:00…	GO:0000235 astral microtubule; GO:0001726 ruffle; GO:0005622 intracellular anatomical structure; GO:0005737 cytoplasm; GO:0005794 Golgi apparatus; GO:0005818 aster; GO:0005819 spindle; GO:0005829 cytosol; GO:0005856 cytoskeleton; GO:0005874 microtubule; GO:0005876 spindle microtubule; GO:0005881 cytoplasmic microtubule; GO:0005886 plasma membrane; GO:0005903 brush border; GO:0005912 adherens junc…	GO:0002020 protease binding; GO:0003779 actin binding; GO:0003824 catalytic activity; GO:0004857 enzyme inhibitor activity; GO:0004866 endopeptidase inhibitor activity; GO:0004869 cysteine-type endopeptidase inhibitor activity; GO:0005198 structural molecule activity; GO:0005200 structural constituent of cytoskeleton; GO:0005488 binding; GO:0005515 protein binding; GO:0008017 microtubule binding;…	PF00307; PF17902; PF18373	PF00307 Calponin homology (CH) domain; PF17902 SH3 domain; PF18373 Spectrin like domain	Z	KOG0516	Dystonin, GAS (Growth-arrest-specific protein), and related proteins
A0A0G2JY63	2883	K	Plectin OS=Rattus norvegicus OX=10116 GN=Plec PE=1 SV=1	Plec	_AAK[Lac (K)]GGELVYTDTEAR_	1	nucleus	K10388	PLEC; plectin		GO:0000003 reproduction; GO:0000226 microtubule cytoskeleton organization; GO:0000902 cell morphogenesis; GO:0000904 cell morphogenesis involved in differentiation; GO:0001558 regulation of cell growth; GO:0001578 microtubule bundle formation; GO:0001700 embryonic development via the syncytial blastoderm; GO:0001709 cell fate determination; GO:0001763 morphogenesis of a branching structure; GO:00…	GO:0000235 astral microtubule; GO:0001726 ruffle; GO:0005622 intracellular anatomical structure; GO:0005737 cytoplasm; GO:0005794 Golgi apparatus; GO:0005818 aster; GO:0005819 spindle; GO:0005829 cytosol; GO:0005856 cytoskeleton; GO:0005874 microtubule; GO:0005876 spindle microtubule; GO:0005881 cytoplasmic microtubule; GO:0005886 plasma membrane; GO:0005903 brush border; GO:0005912 adherens junc…	GO:0002020 protease binding; GO:0003779 actin binding; GO:0003824 catalytic activity; GO:0004857 enzyme inhibitor activity; GO:0004866 endopeptidase inhibitor activity; GO:0004869 cysteine-type endopeptidase inhibitor activity; GO:0005198 structural molecule activity; GO:0005200 structural constituent of cytoskeleton; GO:0005488 binding; GO:0005515 protein binding; GO:0008017 microtubule binding;…	PF00307; PF17902; PF18373	PF00307 Calponin homology (CH) domain; PF17902 SH3 domain; PF18373 Spectrin like domain	Z	KOG0516	Dystonin, GAS (Growth-arrest-specific protein), and related proteins
A0A0G2JY63	3158	K	Plectin OS=Rattus norvegicus OX=10116 GN=Plec PE=1 SV=1	Plec	_GYLDK[Lac (K)]ETNR_	1	nucleus	K10388	PLEC; plectin		GO:0000003 reproduction; GO:0000226 microtubule cytoskeleton organization; GO:0000902 cell morphogenesis; GO:0000904 cell morphogenesis involved in differentiation; GO:0001558 regulation of cell growth; GO:0001578 microtubule bundle formation; GO:0001700 embryonic development via the syncytial blastoderm; GO:0001709 cell fate determination; GO:0001763 morphogenesis of a branching structure; GO:00…	GO:0000235 astral microtubule; GO:0001726 ruffle; GO:0005622 intracellular anatomical structure; GO:0005737 cytoplasm; GO:0005794 Golgi apparatus; GO:0005818 aster; GO:0005819 spindle; GO:0005829 cytosol; GO:0005856 cytoskeleton; GO:0005874 microtubule; GO:0005876 spindle microtubule; GO:0005881 cytoplasmic microtubule; GO:0005886 plasma membrane; GO:0005903 brush border; GO:0005912 adherens junc…	GO:0002020 protease binding; GO:0003779 actin binding; GO:0003824 catalytic activity; GO:0004857 enzyme inhibitor activity; GO:0004866 endopeptidase inhibitor activity; GO:0004869 cysteine-type endopeptidase inhibitor activity; GO:0005198 structural molecule activity; GO:0005200 structural constituent of cytoskeleton; GO:0005488 binding; GO:0005515 protein binding; GO:0008017 microtubule binding;…	PF00307; PF17902; PF18373	PF00307 Calponin homology (CH) domain; PF17902 SH3 domain; PF18373 Spectrin like domain	Z	KOG0516	Dystonin, GAS (Growth-arrest-specific protein), and related proteins
A0A0G2JY63	3231	K	Plectin OS=Rattus norvegicus OX=10116 GN=Plec PE=1 SV=1	Plec	_AK[Lac (K)]VEVPVGGFK_	1	nucleus	K10388	PLEC; plectin		GO:0000003 reproduction; GO:0000226 microtubule cytoskeleton organization; GO:0000902 cell morphogenesis; GO:0000904 cell morphogenesis involved in differentiation; GO:0001558 regulation of cell growth; GO:0001578 microtubule bundle formation; GO:0001700 embryonic development via the syncytial blastoderm; GO:0001709 cell fate determination; GO:0001763 morphogenesis of a branching structure; GO:00…	GO:0000235 astral microtubule; GO:0001726 ruffle; GO:0005622 intracellular anatomical structure; GO:0005737 cytoplasm; GO:0005794 Golgi apparatus; GO:0005818 aster; GO:0005819 spindle; GO:0005829 cytosol; GO:0005856 cytoskeleton; GO:0005874 microtubule; GO:0005876 spindle microtubule; GO:0005881 cytoplasmic microtubule; GO:0005886 plasma membrane; GO:0005903 brush border; GO:0005912 adherens junc…	GO:0002020 protease binding; GO:0003779 actin binding; GO:0003824 catalytic activity; GO:0004857 enzyme inhibitor activity; GO:0004866 endopeptidase inhibitor activity; GO:0004869 cysteine-type endopeptidase inhibitor activity; GO:0005198 structural molecule activity; GO:0005200 structural constituent of cytoskeleton; GO:0005488 binding; GO:0005515 protein binding; GO:0008017 microtubule binding;…	PF00307; PF17902; PF18373	PF00307 Calponin homology (CH) domain; PF17902 SH3 domain; PF18373 Spectrin like domain	Z	KOG0516	Dystonin, GAS (Growth-arrest-specific protein), and related proteins
A0A0G2JY73	1126	K	Eukaryotic translation initiation factor 4 gamma, 3 OS=Rattus norvegicus OX=10116 GN=Eif4g3 PE=1 SV=1	Eif4g3	_AQLGSWGK[Lac (K)]GSSGGAK_	1	nucleus	K03260	EIF4G; translation initiation factor 4G	map05416 Viral myocarditis	GO:0000003 reproduction; GO:0000280 nuclear division; GO:0001932 regulation of protein phosphorylation; GO:0001934 positive regulation of protein phosphorylation; GO:0003006 developmental process involved in reproduction; GO:0006412 translation; GO:0006413 translational initiation; GO:0006417 regulation of translation; GO:0006446 regulation of translational initiation; GO:0006518 peptide metaboli…	GO:0005622 intracellular anatomical structure; GO:0005737 cytoplasm; GO:0005829 cytosol; GO:0016281 eukaryotic translation initiation factor 4F complex; GO:0032991 protein-containing complex;	GO:0000339 RNA cap binding; GO:0000340 RNA 7-methylguanosine cap binding; GO:0003676 nucleic acid binding; GO:0003723 RNA binding; GO:0003743 translation initiation factor activity; GO:0005488 binding; GO:0005515 protein binding; GO:0008135 translation factor activity, RNA binding; GO:0008190 eukaryotic initiation factor 4E binding; GO:0031369 translation initiation factor binding; GO:0097159 org…			J	KOG0401	Translation initiation factor 4F, ribosome/mRNA-bridging subunit (eIF-4G)
A0A0G2JYA4	41	K	Serine/threonine-protein phosphatase OS=Rattus norvegicus OX=10116 GN=LOC100362453 PE=3 SV=1	LOC100362453	_EILTK[Lac (K)]ESNVQEVR_	1	cytoplasm	K04382	PPP2C; serine/threonine-protein phosphatase 2A catalytic subunit [EC:3.1.3.16]	map03015 mRNA surveillance pathway; map04013 MAPK signaling pathway - fly; map04071 Sphingolipid signaling pathway; map04114 Oocyte meiosis; map04136 Autophagy - other; map04140 Autophagy - animal; map04151 PI3K-Akt signaling pathway; map04152 AMPK signaling pathway; map04261 Adrenergic signaling in cardiomyocytes; map04350 TGF-beta signaling pathway; map04390 Hippo signaling pathway; map04391 Hi…	GO:0000122 negative regulation of transcription by RNA polymerase II; GO:0000184 nuclear-transcribed mRNA catabolic process, nonsense-mediated decay; GO:0000956 nuclear-transcribed mRNA catabolic process; GO:0001558 regulation of cell growth; GO:0001678 cellular glucose homeostasis; GO:0001932 regulation of protein phosphorylation; GO:0001933 negative regulation of protein phosphorylation; GO:000…	GO:0000159 protein phosphatase type 2A complex; GO:0000775 chromosome, centromeric region; GO:0005622 intracellular anatomical structure; GO:0005634 nucleus; GO:0005694 chromosome; GO:0005737 cytoplasm; GO:0005739 mitochondrion; GO:0005829 cytosol; GO:0005856 cytoskeleton; GO:0005886 plasma membrane; GO:0008287 protein serine/threonine phosphatase complex; GO:0014069 postsynaptic density; GO:0015…	GO:0001664 G protein-coupled receptor binding; GO:0003823 antigen binding; GO:0003824 catalytic activity; GO:0004721 phosphoprotein phosphatase activity; GO:0004722 protein serine/threonine phosphatase activity; GO:0005102 signaling receptor binding; GO:0005488 binding; GO:0005515 protein binding; GO:0008022 protein C-terminus binding; GO:0008092 cytoskeletal protein binding; GO:0016787 hydrolase…	PF00149	PF00149 Calcineurin-like phosphoesterase	T	KOG0371	Serine/threonine protein phosphatase 2A, catalytic subunit
A0A0G2JYB1	83	K	F-actin-capping protein subunit beta OS=Rattus norvegicus OX=10116 GN=Capzb PE=1 SV=2	Capzb	_VVGK[Lac (K)]DYLLC[Carbamidomethyl (C)]DYNR_	1	nucleus	K10365	CAPZB; capping protein (actin filament) muscle Z-line, beta	map04144 Endocytosis	GO:0000003 reproduction; GO:0000578 embryonic axis specification; GO:0000902 cell morphogenesis; GO:0001667 ameboidal-type cell migration; GO:0001932 regulation of protein phosphorylation; GO:0001933 negative regulation of protein phosphorylation; GO:0002064 epithelial cell development; GO:0002065 columnar/cuboidal epithelial cell differentiation; GO:0002066 columnar/cuboidal epithelial cell deve…	GO:0005622 intracellular anatomical structure; GO:0005737 cytoplasm; GO:0005829 cytosol; GO:0005856 cytoskeleton; GO:0005869 dynactin complex; GO:0005875 microtubule associated complex; GO:0005884 actin filament; GO:0005903 brush border; GO:0005911 cell-cell junction; GO:0005938 cell cortex; GO:0008290 F-actin capping protein complex; GO:0014704 intercalated disc; GO:0015629 actin cytoskeleton; G…	GO:0003779 actin binding; GO:0005488 binding; GO:0005515 protein binding; GO:0008092 cytoskeletal protein binding; GO:0015631 tubulin binding; GO:0044877 protein-containing complex binding; GO:0046982 protein heterodimerization activity; GO:0046983 protein dimerization activity; GO:0048487 beta-tubulin binding; GO:0051015 actin filament binding;			Z	KOG3174	F-actin capping protein, beta subunit
A0A0G2JYB1	261	K	F-actin-capping protein subunit beta OS=Rattus norvegicus OX=10116 GN=Capzb PE=1 SV=2	Capzb	_STLNEIYFGK[Lac (K)]TK_	1	nucleus	K10365	CAPZB; capping protein (actin filament) muscle Z-line, beta	map04144 Endocytosis	GO:0000003 reproduction; GO:0000578 embryonic axis specification; GO:0000902 cell morphogenesis; GO:0001667 ameboidal-type cell migration; GO:0001932 regulation of protein phosphorylation; GO:0001933 negative regulation of protein phosphorylation; GO:0002064 epithelial cell development; GO:0002065 columnar/cuboidal epithelial cell differentiation; GO:0002066 columnar/cuboidal epithelial cell deve…	GO:0005622 intracellular anatomical structure; GO:0005737 cytoplasm; GO:0005829 cytosol; GO:0005856 cytoskeleton; GO:0005869 dynactin complex; GO:0005875 microtubule associated complex; GO:0005884 actin filament; GO:0005903 brush border; GO:0005911 cell-cell junction; GO:0005938 cell cortex; GO:0008290 F-actin capping protein complex; GO:0014704 intercalated disc; GO:0015629 actin cytoskeleton; G…	GO:0003779 actin binding; GO:0005488 binding; GO:0005515 protein binding; GO:0008092 cytoskeletal protein binding; GO:0015631 tubulin binding; GO:0044877 protein-containing complex binding; GO:0046982 protein heterodimerization activity; GO:0046983 protein dimerization activity; GO:0048487 beta-tubulin binding; GO:0051015 actin filament binding;			Z	KOG3174	F-actin capping protein, beta subunit
A0A0G2JYB1	278	K	F-actin-capping protein subunit beta OS=Rattus norvegicus OX=10116 GN=Capzb PE=1 SV=2	Capzb	_SVQTFADK[Lac (K)]SK_	1	nucleus	K10365	CAPZB; capping protein (actin filament) muscle Z-line, beta	map04144 Endocytosis	GO:0000003 reproduction; GO:0000578 embryonic axis specification; GO:0000902 cell morphogenesis; GO:0001667 ameboidal-type cell migration; GO:0001932 regulation of protein phosphorylation; GO:0001933 negative regulation of protein phosphorylation; GO:0002064 epithelial cell development; GO:0002065 columnar/cuboidal epithelial cell differentiation; GO:0002066 columnar/cuboidal epithelial cell deve…	GO:0005622 intracellular anatomical structure; GO:0005737 cytoplasm; GO:0005829 cytosol; GO:0005856 cytoskeleton; GO:0005869 dynactin complex; GO:0005875 microtubule associated complex; GO:0005884 actin filament; GO:0005903 brush border; GO:0005911 cell-cell junction; GO:0005938 cell cortex; GO:0008290 F-actin capping protein complex; GO:0014704 intercalated disc; GO:0015629 actin cytoskeleton; G…	GO:0003779 actin binding; GO:0005488 binding; GO:0005515 protein binding; GO:0008092 cytoskeletal protein binding; GO:0015631 tubulin binding; GO:0044877 protein-containing complex binding; GO:0046982 protein heterodimerization activity; GO:0046983 protein dimerization activity; GO:0048487 beta-tubulin binding; GO:0051015 actin filament binding;			Z	KOG3174	F-actin capping protein, beta subunit
A0A0G2JYB1	280	K	F-actin-capping protein subunit beta OS=Rattus norvegicus OX=10116 GN=Capzb PE=1 SV=2	Capzb	_SK[Lac (K)]QEALK_	1	nucleus	K10365	CAPZB; capping protein (actin filament) muscle Z-line, beta	map04144 Endocytosis	GO:0000003 reproduction; GO:0000578 embryonic axis specification; GO:0000902 cell morphogenesis; GO:0001667 ameboidal-type cell migration; GO:0001932 regulation of protein phosphorylation; GO:0001933 negative regulation of protein phosphorylation; GO:0002064 epithelial cell development; GO:0002065 columnar/cuboidal epithelial cell differentiation; GO:0002066 columnar/cuboidal epithelial cell deve…	GO:0005622 intracellular anatomical structure; GO:0005737 cytoplasm; GO:0005829 cytosol; GO:0005856 cytoskeleton; GO:0005869 dynactin complex; GO:0005875 microtubule associated complex; GO:0005884 actin filament; GO:0005903 brush border; GO:0005911 cell-cell junction; GO:0005938 cell cortex; GO:0008290 F-actin capping protein complex; GO:0014704 intercalated disc; GO:0015629 actin cytoskeleton; G…	GO:0003779 actin binding; GO:0005488 binding; GO:0005515 protein binding; GO:0008092 cytoskeletal protein binding; GO:0015631 tubulin binding; GO:0044877 protein-containing complex binding; GO:0046982 protein heterodimerization activity; GO:0046983 protein dimerization activity; GO:0048487 beta-tubulin binding; GO:0051015 actin filament binding;			Z	KOG3174	F-actin capping protein, beta subunit
A0A0G2JYB1	293	K	F-actin-capping protein subunit beta OS=Rattus norvegicus OX=10116 GN=Capzb PE=1 SV=2	Capzb	_NDLVEALK[Lac (K)]R_	1	nucleus	K10365	CAPZB; capping protein (actin filament) muscle Z-line, beta	map04144 Endocytosis	GO:0000003 reproduction; GO:0000578 embryonic axis specification; GO:0000902 cell morphogenesis; GO:0001667 ameboidal-type cell migration; GO:0001932 regulation of protein phosphorylation; GO:0001933 negative regulation of protein phosphorylation; GO:0002064 epithelial cell development; GO:0002065 columnar/cuboidal epithelial cell differentiation; GO:0002066 columnar/cuboidal epithelial cell deve…	GO:0005622 intracellular anatomical structure; GO:0005737 cytoplasm; GO:0005829 cytosol; GO:0005856 cytoskeleton; GO:0005869 dynactin complex; GO:0005875 microtubule associated complex; GO:0005884 actin filament; GO:0005903 brush border; GO:0005911 cell-cell junction; GO:0005938 cell cortex; GO:0008290 F-actin capping protein complex; GO:0014704 intercalated disc; GO:0015629 actin cytoskeleton; G…	GO:0003779 actin binding; GO:0005488 binding; GO:0005515 protein binding; GO:0008092 cytoskeletal protein binding; GO:0015631 tubulin binding; GO:0044877 protein-containing complex binding; GO:0046982 protein heterodimerization activity; GO:0046983 protein dimerization activity; GO:0048487 beta-tubulin binding; GO:0051015 actin filament binding;			Z	KOG3174	F-actin capping protein, beta subunit
A0A0G2JYB6	3	K	Transporter OS=Rattus norvegicus OX=10116 GN=Slc6a7 PE=1 SV=1	Slc6a7	_K[Lac (K)]LQEAHLR_	1	plasma membrane	K05040	SLC6A7, PROT; solute carrier family 6 (neurotransmitter transporter, L-proline) member 7	map04721 Synaptic vesicle cycle	GO:0003333 amino acid transmembrane transport; GO:0006810 transport; GO:0006811 ion transport; GO:0006812 cation transport; GO:0006814 sodium ion transport; GO:0006820 anion transport; GO:0006855 xenobiotic transmembrane transport; GO:0006865 amino acid transport; GO:0015711 organic anion transport; GO:0015804 neutral amino acid transport; GO:0015807 L-amino acid transport; GO:0015824 proline tra…	GO:0005886 plasma membrane; GO:0005887 integral component of plasma membrane; GO:0016020 membrane; GO:0016021 integral component of membrane; GO:0031224 intrinsic component of membrane; GO:0031226 intrinsic component of plasma membrane; GO:0071944 cell periphery;	GO:0005215 transporter activity; GO:0005283 amino acid:sodium symporter activity; GO:0005298 proline:sodium symporter activity; GO:0005342 organic acid transmembrane transporter activity; GO:0005343 organic acid:sodium symporter activity; GO:0005416 amino acid:cation symporter activity; GO:0008324 cation transmembrane transporter activity; GO:0008509 anion transmembrane transporter activity; GO:0…			T	KOG3660	Sodium-neurotransmitter symporter
A0A0G2JYC7	411	K	Hepatoma-derived growth factor-related protein 2 OS=Rattus norvegicus OX=10116 GN=Hdgfl2 PE=1 SV=2	Hdgfl2	_K[Lac (K)]SQLQGSESAR_	1	nucleus	K25065	HDGFL2; hepatoma-derived growth factor-related protein 2		GO:0001558 regulation of cell growth; GO:0030307 positive regulation of cell growth; GO:0040008 regulation of growth; GO:0045927 positive regulation of growth; GO:0048518 positive regulation of biological process; GO:0048522 positive regulation of cellular process; GO:0050789 regulation of biological process; GO:0050794 regulation of cellular process; GO:0051128 regulation of cellular component o…	GO:0005622 intracellular anatomical structure; GO:0005634 nucleus; GO:0043226 organelle; GO:0043227 membrane-bounded organelle; GO:0043229 intracellular organelle; GO:0043231 intracellular membrane-bounded organelle;	GO:0003682 chromatin binding; GO:0005488 binding;	PF00855; PF11467	PF00855 PWWP domain; PF11467 Lens epithelium-derived growth factor (LEDGF)	K	KOG1904	Transcription coactivator
A0A0G2JYE0	346	K	Ataxin 2-like OS=Rattus norvegicus OX=10116 GN=Atxn2l PE=1 SV=1	Atxn2l	_EGK[Lac (K)]YIPLPQR_	1	nucleus	K23625	ATXN2_2L; ataxin 2/2L	map04711 Circadian rhythm - fly; map05014 Amyotrophic lateral sclerosis; map05017 Spinocerebellar ataxia; map05022 Pathways of neurodegeneration - multiple diseases	GO:0000003 reproduction; GO:0000226 microtubule cytoskeleton organization; GO:0000278 mitotic cell cycle; GO:0000280 nuclear division; GO:0000910 cytokinesis; GO:0001654 eye development; GO:0001709 cell fate determination; GO:0001745 compound eye morphogenesis; GO:0001751 compound eye photoreceptor cell differentiation; GO:0001754 eye photoreceptor cell differentiation; GO:0003006 developmental p…	GO:0005622 intracellular anatomical structure; GO:0005634 nucleus; GO:0005654 nucleoplasm; GO:0005737 cytoplasm; GO:0005829 cytosol; GO:0010494 cytoplasmic stress granule; GO:0016020 membrane; GO:0016604 nuclear body; GO:0016607 nuclear speck; GO:0031974 membrane-enclosed lumen; GO:0031981 nuclear lumen; GO:0032991 protein-containing complex; GO:0035770 ribonucleoprotein granule; GO:0036464 cytop…	GO:0003676 nucleic acid binding; GO:0003723 RNA binding; GO:0005488 binding; GO:0005515 protein binding; GO:0008022 protein C-terminus binding; GO:0097159 organic cyclic compound binding; GO:1901363 heterocyclic compound binding;	PF14438; PF06741	PF14438 Ataxin 2 SM domain; PF06741 LsmAD domain	A	KOG2375	Protein interacting with poly(A)-binding protein
A0A0G2JYE0	526	K	Ataxin 2-like OS=Rattus norvegicus OX=10116 GN=Atxn2l PE=1 SV=1	Atxn2l	_IAGK[Lac (K)]VPGLQNEQK_	1	nucleus	K23625	ATXN2_2L; ataxin 2/2L	map04711 Circadian rhythm - fly; map05014 Amyotrophic lateral sclerosis; map05017 Spinocerebellar ataxia; map05022 Pathways of neurodegeneration - multiple diseases	GO:0000003 reproduction; GO:0000226 microtubule cytoskeleton organization; GO:0000278 mitotic cell cycle; GO:0000280 nuclear division; GO:0000910 cytokinesis; GO:0001654 eye development; GO:0001709 cell fate determination; GO:0001745 compound eye morphogenesis; GO:0001751 compound eye photoreceptor cell differentiation; GO:0001754 eye photoreceptor cell differentiation; GO:0003006 developmental p…	GO:0005622 intracellular anatomical structure; GO:0005634 nucleus; GO:0005654 nucleoplasm; GO:0005737 cytoplasm; GO:0005829 cytosol; GO:0010494 cytoplasmic stress granule; GO:0016020 membrane; GO:0016604 nuclear body; GO:0016607 nuclear speck; GO:0031974 membrane-enclosed lumen; GO:0031981 nuclear lumen; GO:0032991 protein-containing complex; GO:0035770 ribonucleoprotein granule; GO:0036464 cytop…	GO:0003676 nucleic acid binding; GO:0003723 RNA binding; GO:0005488 binding; GO:0005515 protein binding; GO:0008022 protein C-terminus binding; GO:0097159 organic cyclic compound binding; GO:1901363 heterocyclic compound binding;	PF14438; PF06741	PF14438 Ataxin 2 SM domain; PF06741 LsmAD domain	A	KOG2375	Protein interacting with poly(A)-binding protein
A0A0G2JYS1	24	K	Oxidation resistance protein 1 OS=Rattus norvegicus OX=10116 GN=Oxr1 PE=1 SV=2	Oxr1	_QAPQASK[Lac (K)]PPAPK_	1	nucleus	K25437	OXR1; oxidation resistance protein 1		GO:0006355 regulation of transcription, DNA-templated; GO:0006357 regulation of transcription by RNA polymerase II; GO:0006915 apoptotic process; GO:0006950 response to stress; GO:0006979 response to oxidative stress; GO:0007275 multicellular organism development; GO:0007568 aging; GO:0007610 behavior; GO:0007626 locomotory behavior; GO:0007628 adult walking behavior; GO:0008152 metabolic process…	GO:0005622 intracellular anatomical structure; GO:0005634 nucleus; GO:0005654 nucleoplasm; GO:0005730 nucleolus; GO:0031974 membrane-enclosed lumen; GO:0031981 nuclear lumen; GO:0043226 organelle; GO:0043227 membrane-bounded organelle; GO:0043228 non-membrane-bounded organelle; GO:0043229 intracellular organelle; GO:0043231 intracellular membrane-bounded organelle; GO:0043232 intracellular non-me…	GO:0003712 transcription coregulator activity; GO:0003713 transcription coactivator activity; GO:0003824 catalytic activity; GO:0005102 signaling receptor binding; GO:0005488 binding; GO:0005515 protein binding; GO:0008134 transcription factor binding; GO:0016491 oxidoreductase activity; GO:0030374 nuclear receptor coactivator activity; GO:0051427 hormone receptor binding; GO:0140110 transcriptio…	PF01476; PF07534	PF01476 LysM domain; PF07534 TLD	L	KOG2372	Oxidation resistance protein
A0A0G2JYS1	64	K	Oxidation resistance protein 1 OS=Rattus norvegicus OX=10116 GN=Oxr1 PE=1 SV=2	Oxr1	_FYTIDTGQK[Lac (K)]K_	1	nucleus	K25437	OXR1; oxidation resistance protein 1		GO:0006355 regulation of transcription, DNA-templated; GO:0006357 regulation of transcription by RNA polymerase II; GO:0006915 apoptotic process; GO:0006950 response to stress; GO:0006979 response to oxidative stress; GO:0007275 multicellular organism development; GO:0007568 aging; GO:0007610 behavior; GO:0007626 locomotory behavior; GO:0007628 adult walking behavior; GO:0008152 metabolic process…	GO:0005622 intracellular anatomical structure; GO:0005634 nucleus; GO:0005654 nucleoplasm; GO:0005730 nucleolus; GO:0031974 membrane-enclosed lumen; GO:0031981 nuclear lumen; GO:0043226 organelle; GO:0043227 membrane-bounded organelle; GO:0043228 non-membrane-bounded organelle; GO:0043229 intracellular organelle; GO:0043231 intracellular membrane-bounded organelle; GO:0043232 intracellular non-me…	GO:0003712 transcription coregulator activity; GO:0003713 transcription coactivator activity; GO:0003824 catalytic activity; GO:0005102 signaling receptor binding; GO:0005488 binding; GO:0005515 protein binding; GO:0008134 transcription factor binding; GO:0016491 oxidoreductase activity; GO:0030374 nuclear receptor coactivator activity; GO:0051427 hormone receptor binding; GO:0140110 transcriptio…	PF01476; PF07534	PF01476 LysM domain; PF07534 TLD	L	KOG2372	Oxidation resistance protein
A0A0G2JYS1	289	K	Oxidation resistance protein 1 OS=Rattus norvegicus OX=10116 GN=Oxr1 PE=1 SV=2	Oxr1	_K[Lac (K)]MTGVPAEETDSR_	1	nucleus	K25437	OXR1; oxidation resistance protein 1		GO:0006355 regulation of transcription, DNA-templated; GO:0006357 regulation of transcription by RNA polymerase II; GO:0006915 apoptotic process; GO:0006950 response to stress; GO:0006979 response to oxidative stress; GO:0007275 multicellular organism development; GO:0007568 aging; GO:0007610 behavior; GO:0007626 locomotory behavior; GO:0007628 adult walking behavior; GO:0008152 metabolic process…	GO:0005622 intracellular anatomical structure; GO:0005634 nucleus; GO:0005654 nucleoplasm; GO:0005730 nucleolus; GO:0031974 membrane-enclosed lumen; GO:0031981 nuclear lumen; GO:0043226 organelle; GO:0043227 membrane-bounded organelle; GO:0043228 non-membrane-bounded organelle; GO:0043229 intracellular organelle; GO:0043231 intracellular membrane-bounded organelle; GO:0043232 intracellular non-me…	GO:0003712 transcription coregulator activity; GO:0003713 transcription coactivator activity; GO:0003824 catalytic activity; GO:0005102 signaling receptor binding; GO:0005488 binding; GO:0005515 protein binding; GO:0008134 transcription factor binding; GO:0016491 oxidoreductase activity; GO:0030374 nuclear receptor coactivator activity; GO:0051427 hormone receptor binding; GO:0140110 transcriptio…	PF01476; PF07534	PF01476 LysM domain; PF07534 TLD	L	KOG2372	Oxidation resistance protein
[truncated: 8,581 more rows]
